# Supplementary material for: 3-{2-[2-(Diphenyl­methyl­ene)hydrazin­yl]thia­zol-4-yl}-2H-chromen-2-one
Source: Acta Crystallogr Sect E Struct Rep Online. 2010 Jun 26;66(Pt 7):o1788–9. doi: 10.1107/S1600536810023627 (PMC3007000; doi:10.1107/S1600536810023627)
Supplement: Supplementary file 2 [file e-66-o1788-Isup2.hkl]

# 
# h,k,l, Fc-squared, Fo-squared, sigma(Fo-squared) and status flag 
# 
data_I
_shelx_title ' benzofpm in P2(1)/c (100K)' 
_shelx_refln_list_code          4 
_shelx_F_calc_maximum      435.12 
_exptl_crystal_F_000       880.00 
_reflns_d_resolution_high  0.7965 
 
loop_ 
 _symmetry_equiv_pos_as_xyz 
 'x, y, z' 
 '-x, y+1/2, -z+1/2' 
 '-x, -y, -z' 
 'x, -y-1/2, z-1/2' 
 
_cell_length_a    13.8705 
_cell_length_b    12.9101 
_cell_length_c    11.8534 
_cell_angle_alpha  90.000 
_cell_angle_beta  107.563 
_cell_angle_gamma  90.000 
 
_shelx_F_squared_multiplier     1.000 
 
loop_ 
 _refln_index_h 
 _refln_index_k 
 _refln_index_l 
 _refln_F_squared_calc 
 _refln_F_squared_meas 
 _refln_F_squared_sigma 
 _refln_observed_status 
   2   0   0        0.26       -4.59      3.13 o 
   3   0   0     7380.90     7137.42    113.16 o 
   4   0   0     3426.02     3214.21     57.98 o 
   5   0   0     3353.50     3191.12     71.55 o 
   6   0   0     1626.66     1473.10     36.31 o 
   7   0   0      258.66      218.36     20.52 o 
   8   0   0      260.27      284.27     21.38 o 
   9   0   0       65.10       38.25     12.27 o 
  10   0   0        1.83        3.21     11.55 o 
  11   0   0     1241.86     1364.51     45.68 o 
  12   0   0      927.63     1029.60     40.94 o 
  13   0   0     1982.51     2048.99     74.57 o 
  14   0   0      324.97      282.12     34.58 o 
  15   0   0       52.41       13.86     36.11 o 
  16   0   0       22.46       24.37     37.13 o 
   1   1   0     2609.94     2574.23     42.29 o 
   2   1   0     4039.25     3998.41     45.72 o 
   3   1   0     2715.99     2680.50     37.58 o 
   4   1   0     6580.92     6486.71     81.43 o 
   5   1   0     1674.32     1608.22     30.27 o 
   6   1   0       63.98       44.60     12.08 o 
   7   1   0        4.72       12.19      5.39 o 
   8   1   0      418.56      437.76     17.70 o 
   9   1   0      260.55      263.20     14.36 o 
  10   1   0      165.31      165.44     12.98 o 
  11   1   0      122.07      134.49     13.20 o 
  12   1   0       94.38       87.73     13.07 o 
  13   1   0       11.35       12.20     10.99 o 
  14   1   0       71.50       86.23     20.76 o 
  15   1   0       45.01       -1.69     39.19 o 
  16   1   0        9.90      -24.60     24.66 o 
   0   2   0       66.13       43.16      6.74 o 
   1   2   0     4468.80     4146.39     51.23 o 
   2   2   0    26485.42    25219.75    292.09 o 
   3   2   0     1023.48     1037.63     17.49 o 
   4   2   0     4731.92     4607.13     55.93 o 
   5   2   0      219.91      232.37      9.31 o 
   6   2   0       40.77       34.19      6.16 o 
   7   2   0       59.90       58.55      7.48 o 
   8   2   0      103.22      122.63     10.21 o 
   9   2   0     2382.06     2602.57     48.67 o 
  10   2   0        2.71       -7.84      7.32 o 
  11   2   0     1865.53     1974.29     43.80 o 
  12   2   0       33.19       22.65      8.94 o 
  13   2   0       41.51       30.37     10.09 o 
  14   2   0       23.51       10.77     16.00 o 
  15   2   0      174.79      160.50     25.99 o 
  16   2   0      126.58      166.24     37.07 o 
   1   3   0      396.23      353.15     16.27 o 
   2   3   0     3311.44     3285.33     43.79 o 
   3   3   0       20.44       20.48      3.90 o 
   4   3   0       38.77       42.82      6.87 o 
   5   3   0     1179.11     1235.67     22.20 o 
   6   3   0       14.30       32.85      5.07 o 
   7   3   0        8.62       11.70      4.82 o 
   8   3   0       61.44       58.29      7.12 o 
   9   3   0       27.57       26.09      8.22 o 
  10   3   0      867.00      957.35     27.31 o 
  11   3   0       15.45       24.66      8.31 o 
  12   3   0       28.95       14.33      8.80 o 
  13   3   0       17.11      -10.47     13.57 o 
  14   3   0       89.31       70.30     20.46 o 
  15   3   0        1.30        0.78     17.23 o 
  16   3   0        0.09      -20.86     17.64 o 
   0   4   0     5009.57     4841.93     80.76 o 
   1   4   0     3963.49     3798.11     43.77 o 
   2   4   0      820.13      791.20     16.33 o 
   3   4   0     1657.18     1610.62     50.28 o 
   4   4   0        0.06       -0.53      4.77 o 
   5   4   0       24.38       49.33      7.66 o 
   6   4   0     1114.96     1120.95     29.68 o 
   7   4   0      480.27      531.60     40.48 o 
   8   4   0      338.01      367.05     15.50 o 
   9   4   0      859.02      929.61     23.99 o 
  10   4   0      799.54      834.07     24.10 o 
  11   4   0       84.51       80.85     11.01 o 
  12   4   0       71.76       45.01     15.65 o 
  13   4   0      301.51      319.21     37.02 o 
  14   4   0       57.81       41.50     16.79 o 
  15   4   0        0.62       -9.34     15.36 o 
  16   4   0       75.65       76.87     24.14 o 
   1   5   0        0.01        2.98      4.10 o 
   2   5   0     3045.27     3113.81     44.12 o 
   3   5   0      535.94      586.21     14.96 o 
   4   5   0       31.11       21.10      5.01 o 
   5   5   0      284.34      303.18     16.68 o 
   6   5   0      437.17      495.97     20.18 o 
   7   5   0       15.45       13.49      7.71 o 
   8   5   0       15.99       20.90      8.36 o 
   9   5   0      439.60      473.21     20.95 o 
  10   5   0      357.26      385.31     18.67 o 
  11   5   0      170.12      151.15     15.37 o 
  12   5   0        1.81       -1.24     14.16 o 
  13   5   0        3.14      -23.79     11.90 o 
  14   5   0        6.54      -21.47     13.36 o 
  15   5   0        0.29      -16.43     15.10 o 
   0   6   0        7.47       -7.29      5.16 o 
   1   6   0     1464.08     1525.80     21.57 o 
   2   6   0      149.40      160.86      8.29 o 
   3   6   0       67.20       86.94      7.24 o 
   4   6   0      382.52      468.03     14.95 o 
   5   6   0      745.33      876.45     19.74 o 
   6   6   0      211.39      213.84     15.68 o 
   7   6   0      116.61      105.40     11.80 o 
   8   6   0        0.25       -1.22      7.13 o 
   9   6   0        0.12       -8.73      9.07 o 
  10   6   0       46.70       43.91     11.17 o 
  11   6   0       54.91       43.84     19.80 o 
  12   6   0      293.74      245.08     23.29 o 
  13   6   0       11.08      -13.09     22.76 o 
  14   6   0        0.00       -7.09     14.87 o 
  15   6   0       66.53       46.47     19.39 o 
   1   7   0      130.41      168.53      7.00 o 
   2   7   0      171.61      202.32      9.77 o 
   3   7   0      165.96      197.89     10.09 o 
   4   7   0       16.41       19.70      6.11 o 
   5   7   0        4.66        2.00      5.77 o 
   6   7   0      452.22      488.79     64.56 o 
   7   7   0       58.98       51.56     12.47 o 
   8   7   0       60.44       50.05     11.27 o 
   9   7   0      137.12      171.36     15.90 o 
  10   7   0        0.92      -15.65     11.15 o 
  11   7   0        1.25       -3.66     12.23 o 
  12   7   0      105.41      117.03     19.09 o 
  13   7   0      770.67      805.11     51.56 o 
  14   7   0      156.29      159.83     26.75 o 
   0   8   0      847.22      882.16     29.63 o 
   1   8   0       63.37       84.82      8.84 o 
   2   8   0     1343.21     1211.41     27.23 o 
   3   8   0      169.57      185.52     12.38 o 
   4   8   0     2037.29     2162.36     51.12 o 
   5   8   0      394.19      368.63     17.27 o 
   6   8   0       20.14       -5.73      7.83 o 
   7   8   0     1052.51     1154.79     36.07 o 
   8   8   0       52.01       36.40     12.24 o 
   9   8   0      410.65      433.60     26.23 o 
  10   8   0      242.07      225.57     25.19 o 
  11   8   0      218.24      182.77     24.83 o 
  12   8   0      653.45      632.96     42.54 o 
  13   8   0      129.58      102.23     23.09 o 
  14   8   0       19.99      -20.11     15.93 o 
   1   9   0     2010.30     1974.43     37.43 o 
   2   9   0      135.90      134.90     11.51 o 
   3   9   0       60.87       73.45      9.72 o 
   4   9   0       23.99       30.57     10.37 o 
   5   9   0       11.55       20.23     12.35 o 
   6   9   0       47.29       27.84     12.33 o 
   7   9   0       40.81       43.77     12.80 o 
   8   9   0      553.83      523.05     33.34 o 
   9   9   0      542.03      570.61     54.79 o 
  10   9   0        0.14      -11.99     12.52 o 
  11   9   0      474.09      452.65     35.81 o 
  12   9   0       90.75       94.44     25.05 o 
  13   9   0        9.97       14.97     17.02 o 
   0  10   0     5402.12     5270.50    126.64 o 
   1  10   0      191.59      203.80     20.39 o 
   2  10   0     1279.40     1233.71     45.39 o 
   3  10   0      347.94      364.80     19.87 o 
   4  10   0     1005.75     1022.53     33.26 o 
   5  10   0      164.42      166.12     17.23 o 
   6  10   0       49.10       39.46     12.62 o 
   7  10   0      318.98      358.51     24.46 o 
   8  10   0       68.98       60.27     16.48 o 
   9  10   0      378.03      347.94     29.99 o 
  10  10   0       97.08       69.60     19.93 o 
  11  10   0      425.44      482.70     38.73 o 
  12  10   0      231.84      180.47     26.22 o 
  13  10   0       73.35       74.25     22.46 o 
   1  11   0        2.84        6.14     10.71 o 
   2  11   0      218.17      247.91     19.69 o 
   3  11   0      753.23      751.90     40.66 o 
   4  11   0      131.91      108.74     20.56 o 
   5  11   0      839.31      834.89     40.78 o 
   6  11   0      183.83      191.64     24.16 o 
   7  11   0       63.42       80.62     19.22 o 
   8  11   0      608.97      651.72     61.03 o 
   9  11   0       61.28       52.75     17.59 o 
  10  11   0      319.29      322.75     31.52 o 
  11  11   0       12.60      -18.13     14.46 o 
  12  11   0      103.94      123.93     25.09 o 
   0  12   0      570.00      548.16     51.79 o 
   1  12   0       87.61       86.55     14.92 o 
   2  12   0     1472.48     1545.58     43.37 o 
   3  12   0       62.10       42.61     16.94 o 
   4  12   0       65.87       46.81     17.50 o 
   5  12   0      633.96      607.97     38.38 o 
   6  12   0      548.52      544.90     43.99 o 
   7  12   0       83.34       95.99     24.92 o 
   8  12   0       36.50       18.65     18.56 o 
   9  12   0      450.97      469.76     47.10 o 
  10  12   0       20.74       -2.87     20.87 o 
  11  12   0      457.82      507.27     60.11 o 
   1  13   0      363.16      340.37     24.46 o 
   2  13   0       69.28       62.49     18.64 o 
   3  13   0        7.11      -19.82     17.22 o 
   4  13   0       16.30       -4.18     16.16 o 
   5  13   0       38.88       34.01     16.96 o 
   6  13   0       23.30        5.73     18.66 o 
   7  13   0        0.61       -1.42     18.14 o 
   8  13   0       33.69       21.45     21.63 o 
   9  13   0       44.45        3.16     23.44 o 
   0  14   0      309.28      351.03     36.82 o 
   1  14   0      146.71      123.89     22.05 o 
   2  14   0      185.90      204.55     29.06 o 
   3  14   0      135.16      107.98     22.12 o 
   4  14   0      110.68      122.14     22.84 o 
   5  14   0        5.80      -19.32     26.82 o 
   6  14   0       74.73       75.47     25.94 o 
   7  14   0       12.64        5.62     34.16 o 
   8  14   0        3.02        6.62     19.47 o 
   1  15   0      168.58      158.84     24.51 o 
   2  15   0        5.27        4.98     24.25 o 
   3  15   0       14.02        1.44     16.90 o 
   4  15   0      480.35      518.34     40.20 o 
   5  15   0      154.80      169.70     32.92 o 
   6  15   0      107.08       96.67     39.09 o 
   0  16   0       39.07       56.47     38.55 o 
   1  16   0       11.36      -25.90     35.83 o 
   2  16   0        8.33      -24.42     16.60 o 
 -16   1   1      151.08      153.17     25.80 o 
 -15   1   1       19.94       28.80     14.85 o 
 -14   1   1       37.15       12.58     18.07 o 
 -13   1   1      158.19      159.34     16.63 o 
 -12   1   1      293.36      297.06     19.79 o 
 -11   1   1        9.97       -0.83      7.72 o 
 -10   1   1     1526.91     1586.11     32.00 o 
  -9   1   1       65.74       64.37      9.61 o 
  -8   1   1        4.21        5.04      5.57 o 
  -7   1   1     1452.40     1410.30     28.23 o 
  -6   1   1      240.19      301.45     14.20 o 
  -5   1   1      344.74      370.96     12.40 o 
  -4   1   1     1558.50     1592.27     26.39 o 
  -3   1   1     3044.31     2956.38     60.78 o 
  -2   1   1      516.47      458.56      8.30 o 
  -1   1   1     7881.55     7990.43    106.03 o 
   0   1   1      559.49      481.43      8.90 o 
   1   1   1      517.18      460.72     10.84 o 
   2   1   1     1006.46     1006.77     19.74 o 
   3   1   1    10892.78    10785.88    145.68 o 
   4   1   1      674.92      684.33     16.48 o 
   5   1   1       88.03       90.50      9.39 o 
   6   1   1       72.71       96.47     12.59 o 
   7   1   1      365.58      420.73     17.49 o 
   8   1   1        0.19        2.69      6.01 o 
   9   1   1       89.23       86.29     11.24 o 
  10   1   1        0.23        0.36      7.99 o 
  11   1   1       57.75       54.89     10.70 o 
  12   1   1      210.59      231.47     18.57 o 
  13   1   1      322.94      361.89     34.27 o 
  14   1   1      174.64      163.37     34.16 o 
  15   1   1      151.03       98.98     33.68 o 
  16   1   1       41.09       25.44     30.09 o 
 -16   2   1        8.66       -0.46     19.55 o 
 -15   2   1      279.57      350.52     33.62 o 
 -14   2   1        0.19       -1.21      9.60 o 
 -13   2   1      367.70      392.46     21.35 o 
 -12   2   1       13.65       12.08      7.99 o 
 -11   2   1        2.21       -0.90      8.26 o 
 -10   2   1     1095.41     1129.16     29.58 o 
  -9   2   1      564.96      600.55     20.24 o 
  -8   2   1      862.39      986.76     24.01 o 
  -7   2   1       15.85       18.24      4.67 o 
  -6   2   1       47.05       41.02      4.88 o 
  -5   2   1      528.44      528.95     15.40 o 
  -4   2   1      749.83      740.51     16.90 o 
  -3   2   1     1268.17     1190.75     20.69 o 
  -2   2   1     1264.39     1263.18     21.89 o 
  -1   2   1     1604.89     1531.32     25.22 o 
   0   2   1     2979.02     2849.20     40.81 o 
   1   2   1    16471.56    15730.09    209.66 o 
   2   2   1     3216.36     3056.91     46.73 o 
   3   2   1     9714.48     9928.71    101.34 o 
   4   2   1       35.82       46.23      5.44 o 
   5   2   1       13.34        9.58      5.45 o 
   6   2   1      148.12      168.09     11.37 o 
   7   2   1      306.36      300.22     15.11 o 
   8   2   1       28.36       27.77      6.75 o 
   9   2   1      152.42      140.01     12.78 o 
  10   2   1       12.46        4.86     11.52 o 
  11   2   1       60.34       55.88     11.68 o 
  12   2   1      785.98      762.17     39.21 o 
  13   2   1       55.35       35.02     15.68 o 
  14   2   1       47.06       83.44     20.58 o 
  15   2   1      141.06      129.62     34.52 o 
  16   2   1       13.95      -10.71     42.14 o 
 -16   3   1        5.55       -7.09     17.75 o 
 -15   3   1        0.71      -11.15     15.61 o 
 -14   3   1      177.98      203.46     20.87 o 
 -13   3   1       41.39       44.58     10.75 o 
 -12   3   1      375.07      405.54     20.49 o 
 -11   3   1       94.44       98.70     10.91 o 
 -10   3   1        1.13        0.78      6.41 o 
  -9   3   1      905.04      837.37     30.65 o 
  -8   3   1      204.35      174.32     11.56 o 
  -7   3   1     1401.24     1443.88     27.09 o 
  -6   3   1      125.20       90.11      8.42 o 
  -5   3   1       95.40      102.80      7.42 o 
  -4   3   1     1267.80     1315.29     23.54 o 
  -3   3   1        7.56       -2.44      4.87 o 
  -2   3   1      966.85      932.21     15.28 o 
  -1   3   1     1595.07     1439.55     23.31 o 
   0   3   1       53.17       84.27      6.54 o 
   1   3   1     1016.73      955.23     19.72 o 
   2   3   1     3452.74     3340.37     41.64 o 
   3   3   1     1313.42     1276.99     22.31 o 
   4   3   1     1171.89     1086.42     19.56 o 
   5   3   1      123.09      127.97      8.24 o 
   6   3   1        5.54       10.49      5.02 o 
   7   3   1      177.76      201.85     12.89 o 
   8   3   1       19.86       27.77      6.33 o 
   9   3   1      295.34      309.82     13.98 o 
  10   3   1        0.05        0.38     10.20 o 
  11   3   1        5.98       74.82     21.16 o 
  12   3   1       33.65       10.46     19.94 o 
  13   3   1       55.40       63.74     17.51 o 
  14   3   1       10.47        2.05     15.15 o 
  15   3   1      148.68      215.13     72.50 o 
 -16   4   1       61.73       65.68     21.42 o 
 -15   4   1      121.67       93.54     19.21 o 
 -14   4   1      250.71      259.15     25.03 o 
 -13   4   1      196.16      188.59     15.84 o 
 -12   4   1      306.81      321.20     18.63 o 
 -11   4   1        5.86        5.20      7.51 o 
 -10   4   1      128.37      130.31     12.00 o 
  -9   4   1       18.48       21.95      7.19 o 
  -8   4   1      481.73      494.25     16.76 o 
  -7   4   1       49.06       34.59      6.71 o 
  -6   4   1     1592.16     1521.00     33.45 o 
  -5   4   1      445.33      448.06     17.03 o 
  -4   4   1     5364.45     5113.65    166.72 o 
  -3   4   1       42.47       54.45      5.11 o 
  -2   4   1      758.95      779.15     19.11 o 
  -1   4   1      715.21      654.94     15.79 o 
   0   4   1      758.96      766.72     32.86 o 
   1   4   1     1439.51     1332.77     20.25 o 
   2   4   1      805.89      873.07     16.80 o 
   3   4   1     1760.86     1540.69     45.30 o 
   4   4   1        5.55        3.90      4.42 o 
   5   4   1      134.22      118.66     13.19 o 
   6   4   1      581.37      565.84     18.96 o 
   7   4   1     1114.00     1122.22     27.73 o 
   8   4   1      351.39      389.69     22.61 o 
   9   4   1     1115.72     1120.20     26.42 o 
  10   4   1      822.04      878.40     51.47 o 
  11   4   1      122.66      108.17     17.53 o 
  12   4   1      194.73      219.45     23.23 o 
  13   4   1       41.90       37.83     17.10 o 
  14   4   1      110.63       87.90     19.92 o 
  15   4   1        0.52       -6.75     16.27 o 
 -16   5   1       54.86       85.09     22.83 o 
 -15   5   1      206.93      184.88     23.17 o 
 -14   5   1       30.51       39.73     19.85 o 
 -13   5   1      252.18      264.75     24.04 o 
 -12   5   1       55.57       35.71     10.25 o 
 -11   5   1      245.39      230.76     16.02 o 
 -10   5   1      179.71      177.38     13.55 o 
  -9   5   1      238.93      244.09     14.43 o 
  -8   5   1      465.60      481.27     19.36 o 
  -7   5   1     3252.49     3408.21     55.18 o 
  -6   5   1      106.52      156.12     11.25 o 
  -5   5   1     2991.08     2899.94     51.11 o 
  -4   5   1      236.33      212.24     15.79 o 
  -3   5   1     8278.43     8331.45    104.63 o 
  -2   5   1       30.25       32.64      5.43 o 
  -1   5   1      283.05      297.37     19.41 o 
   0   5   1     5599.53     5474.78     70.86 o 
   1   5   1       77.65       92.36      8.54 o 
   2   5   1     4137.92     4007.37     55.02 o 
   3   5   1      172.73      163.03      8.87 o 
   4   5   1      166.37      175.60      9.98 o 
   5   5   1     3793.55     4051.09     58.56 o 
   6   5   1     1130.23     1067.33     31.19 o 
   7   5   1     1384.33     1527.80     39.49 o 
   8   5   1       12.91       19.41     14.97 o 
   9   5   1      409.39      438.76     21.17 o 
  10   5   1      392.42      375.32     26.38 o 
  11   5   1       15.20        0.83     13.39 o 
  12   5   1        0.05      -23.16     11.58 o 
  13   5   1        0.08      -19.97     13.10 o 
  14   5   1      365.20      399.12     32.20 o 
  15   5   1        7.64      -15.62     16.87 o 
 -15   6   1      321.54      343.32     43.22 o 
 -14   6   1      119.27      102.18     18.88 o 
 -13   6   1      343.50      400.78     28.57 o 
 -12   6   1       32.56       27.50     12.76 o 
 -11   6   1       25.68       26.59     10.96 o 
 -10   6   1     1000.41     1076.23     30.90 o 
  -9   6   1        1.92      -12.13      7.99 o 
  -8   6   1     1717.18     1859.90     42.89 o 
  -7   6   1      589.21      610.24     20.66 o 
  -6   6   1      630.94      622.19     22.76 o 
  -5   6   1     1100.48     1167.51     31.11 o 
  -4   6   1      279.77      232.43      9.50 o 
  -3   6   1       29.85       23.72      7.11 o 
  -2   6   1     4792.11     5028.67     69.49 o 
  -1   6   1      972.61     1107.30     23.67 o 
   0   6   1      457.83      515.75     12.72 o 
   1   6   1       36.14       41.62      5.05 o 
   2   6   1     1487.38     1526.42     32.54 o 
   3   6   1      227.73      294.12     20.84 o 
   4   6   1     1236.37     1303.78     27.87 o 
   6   6   1        5.14        0.38      5.07 o 
   7   6   1     1325.14     1396.75     33.07 o 
   8   6   1      162.68      168.83     18.82 o 
   9   6   1       41.02       23.33     12.70 o 
  10   6   1      801.99      897.38     35.75 o 
  11   6   1      852.72      900.57     45.66 o 
  12   6   1      858.74      918.69     39.01 o 
  13   6   1       63.91       48.61     17.75 o 
  14   6   1        5.58       -6.96     14.82 o 
  15   6   1      229.20      194.59     26.83 o 
 -15   7   1        1.18      -37.36     20.89 o 
 -14   7   1      312.72      311.06     31.73 o 
 -13   7   1       70.13       55.27     18.80 o 
 -12   7   1      834.46      842.14     41.41 o 
 -11   7   1       33.87       26.88     13.65 o 
 -10   7   1       15.07        6.94      8.90 o 
  -9   7   1     2195.54     2152.45     44.42 o 
  -8   7   1        2.04       -3.90      7.95 o 
  -6   7   1      144.30      137.81     13.77 o 
  -5   7   1      710.09      732.75     20.44 o 
  -4   7   1        4.79       -0.21      5.07 o 
  -3   7   1      557.25      548.83     20.47 o 
  -2   7   1      575.63      533.74     17.47 o 
  -1   7   1     3177.17     3379.91     51.77 o 
   0   7   1       67.51      109.12      7.08 o 
   1   7   1       22.82       31.47      4.78 o 
   2   7   1        2.63        7.47      5.00 o 
   3   7   1      409.12      496.66     16.64 o 
   4   7   1     1385.92     1299.81     25.61 o 
   5   7   1      107.91      109.12     19.96 o 
   6   7   1       45.12       31.95     10.93 o 
   7   7   1      105.46      126.92     13.65 o 
   8   7   1      546.66      579.57     32.19 o 
   9   7   1      286.68      335.74     28.51 o 
  10   7   1      134.54      153.84     19.97 o 
  11   7   1      197.19      200.57     22.75 o 
  12   7   1      333.57      319.68     28.68 o 
  13   7   1       17.67       33.94     19.79 o 
  14   7   1       59.79       35.58     20.06 o 
 -14   8   1      111.12       84.53     22.97 o 
 -13   8   1      240.32      215.24     27.87 o 
 -12   8   1       33.76       34.54     23.29 o 
 -11   8   1       15.01        9.37     13.92 o 
 -10   8   1        0.21       11.54     10.85 o 
  -9   8   1       29.61       27.46     11.74 o 
  -8   8   1        7.05       11.77      9.18 o 
  -7   8   1       90.60       95.03     13.34 o 
  -6   8   1      184.19      211.08     23.78 o 
  -5   8   1      159.40      183.29     14.60 o 
  -4   8   1     1436.45     1478.61     31.26 o 
  -3   8   1       21.51       31.89      7.54 o 
  -2   8   1       11.38       17.96      7.62 o 
  -1   8   1       15.26        2.24      7.57 o 
   0   8   1        8.02       14.67      6.37 o 
   1   8   1        0.96       -0.52      4.20 o 
   2   8   1        2.35        8.18      6.27 o 
   3   8   1      229.16      283.87     13.94 o 
   4   8   1        4.25       -4.35      6.37 o 
   5   8   1       83.70       98.98     11.53 o 
   6   8   1      267.99      282.97     18.02 o 
   7   8   1      157.10      177.21     16.22 o 
   8   8   1        1.14        1.97     16.27 o 
   9   8   1      267.92      292.29     36.19 o 
  10   8   1      225.03      235.25     26.98 o 
  11   8   1        5.03       -6.34     14.25 o 
  12   8   1       58.30       15.36     17.99 o 
  13   8   1        3.09       -4.66     16.96 o 
  14   8   1        0.18       -3.74     19.01 o 
 -14   9   1        0.04      -11.18     16.60 o 
 -13   9   1        1.59       10.35     16.17 o 
 -12   9   1     1048.46     1113.93     49.76 o 
 -11   9   1        6.58       -1.74     12.99 o 
 -10   9   1        1.29      -14.55     11.28 o 
  -9   9   1      152.59      216.47     23.06 o 
  -8   9   1        0.00        4.55      9.27 o 
  -7   9   1     2083.42     2127.53     59.01 o 
  -6   9   1       15.07       40.05     11.34 o 
  -5   9   1       45.86       57.74     11.87 o 
  -4   9   1     3037.84     3012.17     51.43 o 
  -3   9   1      329.46      376.40     17.32 o 
  -2   9   1      258.75      254.92     14.92 o 
  -1   9   1      372.14      353.24     16.31 o 
   0   9   1       87.71      103.13      8.62 o 
   1   9   1      542.87      519.56     21.45 o 
   2   9   1      520.23      529.67     35.09 o 
   3   9   1        0.63       11.55      7.12 o 
   4   9   1      903.25      877.70     27.79 o 
   5   9   1       45.98       55.69     13.96 o 
   6   9   1     2336.33     2364.42     53.75 o 
   7   9   1       61.16       48.27     19.81 o 
   8   9   1       10.26       -8.02     12.02 o 
   9   9   1      329.65      318.74     29.44 o 
  10   9   1       94.50       82.60     20.19 o 
  11   9   1        0.55       -1.93     15.92 o 
  12   9   1       48.02       13.04     18.23 o 
  13   9   1       19.94       -1.29     18.23 o 
 -13  10   1       76.24       68.86     21.57 o 
 -12  10   1      232.69      207.52     31.45 o 
 -11  10   1       34.11       16.70     19.47 o 
 -10  10   1      100.48      133.32     35.31 o 
  -9  10   1      323.07      271.87     22.86 o 
  -8  10   1       94.98       93.28     15.22 o 
  -7  10   1      689.53      725.69     30.63 o 
  -6  10   1      875.68      992.81     34.59 o 
  -5  10   1      628.03      616.31     27.33 o 
  -4  10   1      969.76      950.61     32.23 o 
  -3  10   1        9.16       11.27      8.14 o 
  -2  10   1      605.92      580.02     32.29 o 
  -1  10   1      253.73      206.33     17.81 o 
   0  10   1      432.63      416.25     23.63 o 
   1  10   1     2185.28     2069.74     48.30 o 
   2  10   1      603.45      627.24     52.96 o 
   3  10   1       17.44       25.78     10.63 o 
   4  10   1      344.78      380.55     22.40 o 
   5  10   1       11.15       22.04     10.87 o 
   6  10   1       11.52        6.17     13.36 o 
   7  10   1      822.77      793.46     44.48 o 
   8  10   1      370.54      384.37     31.17 o 
   9  10   1      276.29      281.58     28.60 o 
  10  10   1       86.16      102.35     29.83 o 
  11  10   1       16.39        1.98     16.31 o 
  12  10   1       34.65        2.81     29.74 o 
 -12  11   1        4.17       11.09     16.54 o 
 -11  11   1        7.14       10.90     15.82 o 
 -10  11   1      123.60       94.26     33.63 o 
  -9  11   1       53.35       51.98     17.34 o 
  -8  11   1        0.14      -11.42     10.67 o 
  -7  11   1       86.83       83.34     14.91 o 
  -6  11   1     1122.33     1070.51     36.62 o 
  -5  11   1      517.74      501.56     38.27 o 
  -4  11   1        8.16       -0.89     13.22 o 
  -3  11   1      121.35       88.94     16.60 o 
  -2  11   1       89.83      105.16     15.09 o 
  -1  11   1      206.44      231.72     23.65 o 
   0  11   1      750.74      776.79     30.86 o 
   1  11   1      395.49      426.74     24.79 o 
   2  11   1     1002.62      987.70     33.88 o 
   3  11   1      312.38      316.05     21.82 o 
   4  11   1     1109.41     1185.87     51.51 o 
   5  11   1      162.16      158.82     22.55 o 
   6  11   1       44.74       44.49     20.35 o 
   7  11   1      179.14      196.32     31.55 o 
   8  11   1      640.58      641.81     39.07 o 
   9  11   1      518.83      491.99     36.64 o 
  10  11   1        6.70       -8.30     21.10 o 
  11  11   1        0.69        5.08     17.33 o 
 -11  12   1      180.48      152.57     31.83 o 
 -10  12   1       63.13       25.14     20.41 o 
  -9  12   1        4.66       -2.48     16.86 o 
  -8  12   1       10.25      -13.05     13.27 o 
  -7  12   1      186.90      170.00     24.73 o 
  -6  12   1       45.95       35.96     18.31 o 
  -5  12   1       83.53       72.34     21.76 o 
  -4  12   1       11.55       -5.55     12.73 o 
  -3  12   1        1.92      -13.92     15.87 o 
  -2  12   1        3.02       -2.24     10.96 o 
  -1  12   1      943.28      983.14     34.98 o 
   0  12   1     1001.63     1061.42     36.26 o 
   1  12   1      582.66      615.82     29.69 o 
   2  12   1       79.74       53.33     14.06 o 
   3  12   1       89.22       64.16     18.94 o 
   4  12   1       21.26       22.13     15.46 o 
   5  12   1       23.66       16.86     16.57 o 
   6  12   1       30.19        6.96     34.55 o 
   7  12   1       22.00       20.91     22.12 o 
   8  12   1       21.96        9.63     17.48 o 
   9  12   1       55.70       38.50     23.34 o 
  10  12   1        6.64        7.75     20.68 o 
 -10  13   1        0.66      -41.20     38.81 o 
  -9  13   1        0.22       -4.46     17.10 o 
  -8  13   1        0.15      -22.53     15.68 o 
  -7  13   1       20.11        1.58     15.92 o 
  -6  13   1        1.30      -11.12     21.05 o 
  -5  13   1      133.80      153.72     24.20 o 
  -4  13   1       83.58       79.01     24.60 o 
  -3  13   1       47.41       36.27     17.35 o 
  -2  13   1       98.60      138.18     32.32 o 
  -1  13   1       17.01      -21.17     11.05 o 
   0  13   1       37.38       44.34     14.12 o 
   1  13   1        0.09      -11.02     12.53 o 
   2  13   1       88.88       96.16     20.13 o 
   3  13   1       93.12      135.94     22.42 o 
   4  13   1        0.26        5.01     16.06 o 
   5  13   1       20.54       -7.97     17.42 o 
   6  13   1      144.72       94.82     49.23 o 
   7  13   1      108.87       88.74     27.09 o 
   8  13   1        0.19       17.22     32.64 o 
   9  13   1       17.59       -6.81     18.87 o 
  -8  14   1       64.10       47.19     23.48 o 
  -7  14   1       64.67       62.25     25.84 o 
  -6  14   1        3.57        7.91     17.73 o 
  -5  14   1        2.07       -1.68     15.84 o 
  -4  14   1      109.47       86.68     20.51 o 
  -3  14   1        3.36       -0.83     37.62 o 
  -2  14   1      191.46      194.15     24.98 o 
  -1  14   1      849.93      863.63     53.18 o 
   0  14   1        7.63       13.10     14.29 o 
   1  14   1       37.78       14.35     17.35 o 
   2  14   1      324.02      265.99     28.81 o 
   3  14   1      565.38      541.37     37.49 o 
   4  14   1       39.56       35.94     30.85 o 
   5  14   1       92.18       52.16     24.66 o 
   6  14   1       11.98       32.90     53.91 o 
   7  14   1       58.59       33.27     29.56 o 
  -6  15   1       15.36        8.41     22.36 o 
  -5  15   1        1.12        9.65     18.56 o 
  -4  15   1      306.44      310.58     32.41 o 
  -3  15   1      291.99      334.40     32.61 o 
  -2  15   1      169.66      211.71     27.49 o 
  -1  15   1       53.06       62.77     19.68 o 
   0  15   1      148.52      113.23     28.46 o 
   1  15   1        7.78      -12.48     16.37 o 
   2  15   1        2.57      -30.31     15.16 o 
   3  15   1       32.33       22.45     28.64 o 
   4  15   1      342.25      307.37     39.65 o 
   5  15   1      159.20      130.92     32.04 o 
  -2  16   1       55.31       30.40     19.57 o 
  -1  16   1       28.95        8.95     22.48 o 
   0  16   1       21.43        2.89     23.33 o 
   1  16   1       33.60       22.34     24.32 o 
   2  16   1       13.14       15.12     19.63 o 
 -17   0   2       56.02       44.07     37.45 o 
 -16   0   2     1177.82     1275.91     65.28 o 
 -15   0   2        1.53       -6.11     18.52 o 
 -14   0   2       47.09       25.54     36.09 o 
 -13   0   2      128.63      132.80     24.32 o 
 -12   0   2      594.32      604.88     48.33 o 
 -11   0   2     2415.61     2598.74     62.47 o 
 -10   0   2        5.47        4.90      8.29 o 
  -9   0   2     1151.72     1208.73     57.44 o 
  -8   0   2      322.22      281.41     23.94 o 
  -7   0   2      630.78      722.54     24.38 o 
  -6   0   2     3585.51     3451.39     73.16 o 
  -5   0   2     9005.79     8962.75    174.89 o 
  -4   0   2      252.43      320.09     13.15 o 
  -3   0   2    33278.08    32308.13    600.37 o 
  -2   0   2     3887.18     3858.98     79.16 o 
  -1   0   2     1525.47     1472.69     24.09 o 
   0   0   2      201.47      186.16     16.97 o 
   1   0   2     1106.95     1120.62     30.87 o 
   2   0   2   189331.39   185184.78   4644.25 o 
   5   0   2      136.66      153.55     15.49 o 
   6   0   2     1975.95     1769.71     51.83 o 
   7   0   2      935.93     1039.52     40.36 o 
   8   0   2     1583.89     1693.83     46.31 o 
   9   0   2        6.53       17.33     16.64 o 
  10   0   2       77.58       71.71     15.51 o 
  11   0   2        3.12        0.36     12.47 o 
  12   0   2        2.42        1.66     35.81 o 
  13   0   2        3.29      -60.86     30.43 o 
  14   0   2     1481.62     1717.83    116.71 o 
  15   0   2       60.56       39.99     47.14 o 
 -17   1   2      425.07      514.78     42.38 o 
 -16   1   2      151.64      165.88     18.94 o 
 -15   1   2        0.70        1.76     12.09 o 
 -14   1   2       25.81       42.04     13.81 o 
 -13   1   2       63.82       60.27     12.07 o 
 -12   1   2       18.01       17.10      9.00 o 
 -11   1   2      285.22      261.19     14.77 o 
 -10   1   2      512.86      481.69     20.61 o 
  -9   1   2      347.45      420.25     15.79 o 
  -8   1   2     1257.46     1249.61     24.52 o 
  -7   1   2      218.59      224.90     11.77 o 
  -6   1   2       71.50       70.98      6.13 o 
  -5   1   2      557.14      581.65     14.27 o 
  -4   1   2     2492.82     2625.34     37.49 o 
  -3   1   2      511.05      482.09     20.43 o 
  -2   1   2     1621.35     1722.32     28.55 o 
  -1   1   2     3101.13     3035.61     39.84 o 
   0   1   2     1171.56     1075.93     16.31 o 
   1   1   2      388.49      343.41     12.38 o 
   2   1   2     3242.14     3142.92     49.21 o 
   3   1   2    28156.86    27720.56    424.01 o 
   4   1   2     2446.31     2509.57     54.60 o 
   5   1   2      478.08      410.51     18.08 o 
   6   1   2      559.88      611.46     21.22 o 
   7   1   2      191.36      186.98     13.98 o 
   8   1   2       26.96       11.41     10.60 o 
   9   1   2       60.87       72.53     11.27 o 
  10   1   2       10.04       20.98      9.24 o 
  11   1   2       77.84       94.43     14.65 o 
  12   1   2      229.00      204.38     32.37 o 
  13   1   2       75.46       64.83     23.58 o 
  14   1   2      223.32      170.34     37.73 o 
  15   1   2       23.09      -19.57     28.20 o 
 -17   2   2      193.29      161.04     27.91 o 
 -16   2   2      118.38      142.84     20.98 o 
 -15   2   2      334.51      329.30     23.36 o 
 -14   2   2      646.35      655.05     29.35 o 
 -13   2   2       88.00       57.48     10.69 o 
 -12   2   2        6.14        4.41      7.34 o 
 -11   2   2      168.46      181.05     15.90 o 
 -10   2   2      307.18      326.30     16.28 o 
  -9   2   2      814.28      780.34     19.39 o 
  -8   2   2     4378.65     4430.79     58.71 o 
  -7   2   2     5169.87     5227.82     65.64 o 
  -6   2   2     2233.59     2140.43     31.52 o 
  -5   2   2     1778.25     1730.05     28.25 o 
  -4   2   2      167.97      170.83      7.23 o 
  -3   2   2     3478.97     3456.61     39.49 o 
  -1   2   2     3052.16     3029.26     36.88 o 
   0   2   2    13433.09    13388.04    145.57 o 
   1   2   2      816.80      932.23     18.54 o 
   2   2   2     2070.57     1936.19     34.57 o 
   3   2   2     4168.87     4146.39     64.17 o 
   4   2   2     1586.01     1442.98     40.74 o 
   5   2   2     4222.76     4312.48     68.03 o 
   6   2   2     2492.26     2568.50     42.91 o 
   7   2   2      734.45      723.78     21.83 o 
   8   2   2      133.15      149.49     14.01 o 
   9   2   2       22.08       21.00      7.59 o 
  10   2   2      246.68      252.86     18.92 o 
  11   2   2      310.12      363.11     26.35 o 
  12   2   2      113.26      137.07     20.48 o 
  13   2   2      207.75      274.28     32.25 o 
  14   2   2       41.46       33.78     28.98 o 
  15   2   2      127.89       79.57     34.20 o 
 -16   3   2      511.43      513.73     40.00 o 
 -15   3   2      181.96      138.40     16.99 o 
 -14   3   2      249.81      267.84     18.55 o 
 -13   3   2      415.26      380.73     20.49 o 
 -12   3   2      473.19      507.78     21.84 o 
 -11   3   2        1.60       -5.05      6.67 o 
 -10   3   2      240.40      241.42     15.91 o 
  -9   3   2      207.40      193.58     13.42 o 
  -8   3   2     1278.50     1319.65     29.61 o 
  -7   3   2      105.23      113.25      9.02 o 
  -6   3   2        0.63        0.58      4.16 o 
  -5   3   2      878.11      903.46     29.45 o 
  -4   3   2       90.80       62.46     28.56 o 
  -3   3   2     2066.07     2133.95     36.15 o 
  -2   3   2      535.54      568.10     12.96 o 
  -1   3   2      661.57      673.27     12.98 o 
   0   3   2      318.57      299.73      9.06 o 
   1   3   2     3959.72     3978.37     48.36 o 
   2   3   2     3146.88     3096.66     50.07 o 
   3   3   2      650.20      551.39     17.50 o 
   4   3   2     2325.31     2101.60     31.01 o 
   5   3   2      183.83      176.48     10.54 o 
   6   3   2      329.76      334.32     11.85 o 
   7   3   2      145.67      192.13     10.84 o 
   8   3   2       10.86       18.28      6.15 o 
   9   3   2       55.94       43.76     10.46 o 
  10   3   2        2.66        8.79     12.12 o 
  11   3   2       20.35        8.61     13.46 o 
  12   3   2      155.18      168.75     21.79 o 
  13   3   2      228.69      225.39     25.19 o 
  14   3   2       50.02       20.57     27.19 o 
  15   3   2       37.06       43.53     31.68 o 
 -16   4   2      158.84      107.94     23.86 o 
 -15   4   2        2.61      -22.90     11.45 o 
 -14   4   2       10.13        7.78      9.20 o 
 -13   4   2      192.63      193.30     15.59 o 
 -12   4   2      287.97      313.60     18.33 o 
 -11   4   2      220.49      227.59     15.23 o 
 -10   4   2      925.98      925.79     24.60 o 
  -9   4   2        4.79        8.29      7.01 o 
  -8   4   2       62.78       94.43      9.28 o 
  -7   4   2     4162.58     4333.16     65.10 o 
  -6   4   2     2173.93     2360.21     50.93 o 
  -5   4   2      840.30      815.16     26.92 o 
  -4   4   2     1762.01     1818.37     33.79 o 
  -3   4   2       97.67      131.68     10.20 o 
  -2   4   2     1281.35     1277.57     18.94 o 
  -1   4   2      538.30      511.35     12.89 o 
   0   4   2     1730.21     1717.54     27.53 o 
   1   4   2      585.38      524.72     13.89 o 
   2   4   2     3486.67     3299.36     43.11 o 
   3   4   2     2363.37     2231.05     32.37 o 
   4   4   2      777.20      717.29     16.69 o 
   5   4   2      252.44      270.96     11.70 o 
   6   4   2      223.11      206.51     12.99 o 
   7   4   2      298.54      372.12     17.42 o 
   8   4   2      435.78      398.98     18.84 o 
   9   4   2        6.07       10.27     14.00 o 
  10   4   2        8.88       23.92     14.68 o 
  11   4   2       95.83       66.02     17.06 o 
  12   4   2      535.72      595.30     35.05 o 
  13   4   2       44.50       31.70     17.95 o 
  14   4   2        6.46      -17.68     16.66 o 
  15   4   2       24.82        4.24     25.07 o 
 -16   5   2        0.01       -5.24     16.15 o 
 -15   5   2       16.32       23.76     15.09 o 
 -14   5   2       62.26       44.54     11.75 o 
 -13   5   2        4.72        8.25      9.42 o 
 -12   5   2       26.00       22.17      9.07 o 
 -11   5   2       37.75       23.82      8.48 o 
 -10   5   2      256.29      273.09     16.10 o 
  -9   5   2      355.06      357.66     17.48 o 
  -8   5   2      192.04      193.00     13.56 o 
  -7   5   2      743.39      774.49     28.14 o 
  -6   5   2      139.63      171.26     12.26 o 
  -5   5   2      490.25      502.30     15.52 o 
  -4   5   2       85.85       92.22      7.08 o 
  -3   5   2      158.66      160.81      9.63 o 
  -2   5   2     1307.74     1342.50     28.90 o 
  -1   5   2      448.24      463.68     14.55 o 
   0   5   2     2267.09     2394.08     36.19 o 
   1   5   2     1278.07     1376.36     21.29 o 
   2   5   2       67.19       96.60      9.35 o 
   3   5   2      721.43      648.36     16.80 o 
   4   5   2      997.77     1075.13     23.57 o 
   5   5   2       83.32       82.98      8.44 o 
   6   5   2        0.60       11.67      8.26 o 
   7   5   2      184.23      194.40     14.42 o 
   8   5   2      104.41      149.91     18.12 o 
   9   5   2        9.23        3.15     13.17 o 
  10   5   2        0.50       -0.47     11.73 o 
  11   5   2       73.33       50.28     16.23 o 
  12   5   2      220.03      178.53     22.71 o 
  13   5   2      106.90      102.59     21.17 o 
  14   5   2      113.43       93.85     28.92 o 
 -15   6   2      732.37      749.21     62.62 o 
 -14   6   2        5.92      -18.45     12.03 o 
 -13   6   2      465.09      455.34     25.72 o 
 -12   6   2       94.47      102.46     16.36 o 
 -11   6   2        1.74       -6.56      9.14 o 
 -10   6   2      149.96      135.35     14.06 o 
  -9   6   2        1.33        7.18      8.10 o 
  -8   6   2        2.77       -0.63      6.33 o 
  -7   6   2       15.84        4.71      8.38 o 
  -6   6   2       12.70        5.41      5.84 o 
  -5   6   2      156.00      151.88     13.95 o 
  -4   6   2      414.02      430.04     12.02 o 
  -3   6   2     2817.28     3209.11     49.63 o 
  -2   6   2     1085.11     1279.57     26.47 o 
  -1   6   2       55.67       73.91      7.89 o 
   0   6   2        4.94        7.43      4.37 o 
   1   6   2      531.55      524.24     13.58 o 
   2   6   2      264.72      292.98     12.12 o 
   3   6   2      118.23      138.26      9.09 o 
   4   6   2      183.04      188.76     14.29 o 
   5   6   2      304.29      328.21     14.97 o 
   6   6   2      579.28      675.64     29.53 o 
   7   6   2       61.21       79.19     15.22 o 
   8   6   2        0.79        2.69     13.49 o 
   9   6   2        9.53       13.22     12.54 o 
  10   6   2        8.98       -6.91     12.87 o 
  11   6   2       84.94      113.26     19.99 o 
  12   6   2      159.31      145.09     23.01 o 
  13   6   2       16.22      -16.55     15.37 o 
  14   6   2       44.20       25.56     19.91 o 
 -15   7   2       84.34       69.31     21.40 o 
 -14   7   2       29.41       26.62     17.63 o 
 -13   7   2        7.62       14.58     14.85 o 
 -12   7   2        0.43      -16.95      9.94 o 
 -11   7   2     1666.87     1824.18     49.13 o 
 -10   7   2      282.63      314.23     22.98 o 
  -9   7   2        4.90        5.67      8.28 o 
  -8   7   2       21.78       28.76      7.85 o 
  -7   7   2        0.20       -6.48      5.26 o 
  -6   7   2       24.65       13.40      8.75 o 
  -5   7   2      170.56      184.89      8.82 o 
  -4   7   2       35.56       43.64      7.61 o 
  -3   7   2      104.94      127.63     10.53 o 
  -2   7   2       40.65       47.75      7.98 o 
  -1   7   2       86.17      112.22      9.70 o 
   0   7   2      336.45      388.17     11.00 o 
   1   7   2      696.44      710.09     18.99 o 
   2   7   2      210.00      175.01     10.46 o 
   3   7   2       28.77       17.74      8.33 o 
   4   7   2      479.30      514.59     19.22 o 
   5   7   2        0.89       -4.40      6.09 o 
   6   7   2        0.11       -5.20      5.81 o 
   7   7   2       90.99      115.28     17.23 o 
   8   7   2       77.96      104.04     16.92 o 
   9   7   2       21.58       -2.96     19.04 o 
  10   7   2        5.41        4.05     14.18 o 
  11   7   2       30.53       -4.53     14.08 o 
  12   7   2        0.78      -13.26     15.05 o 
  13   7   2       32.65       -0.25     16.65 o 
  14   7   2        3.46      -27.53     35.01 o 
 -14   8   2      158.14      121.07     28.97 o 
 -13   8   2       18.33      -10.75     26.84 o 
 -12   8   2      137.95      176.60     20.19 o 
 -11   8   2      524.28      499.59     41.58 o 
 -10   8   2      174.41      171.23     18.66 o 
  -9   8   2     1577.37     1598.77     44.30 o 
  -8   8   2     1100.91     1116.96     35.58 o 
  -7   8   2      484.54      425.47     31.19 o 
  -6   8   2       27.83       17.13     13.52 o 
  -5   8   2      690.26      672.80     24.76 o 
  -4   8   2      571.61      574.71     19.74 o 
  -3   8   2      304.77      328.67     16.58 o 
  -2   8   2      343.61      406.34     17.44 o 
  -1   8   2       52.80       53.48      8.63 o 
   0   8   2      175.61      148.12      8.21 o 
   1   8   2      283.19      270.55     10.74 o 
   2   8   2      311.38      344.92     14.85 o 
   3   8   2     1049.05     1160.65     30.49 o 
   4   8   2     1340.13     1301.89     27.75 o 
   5   8   2      114.81      126.41     12.88 o 
   6   8   2      247.31      272.18     21.50 o 
   7   8   2       22.38       13.22     12.96 o 
   8   8   2       10.94        9.83     12.76 o 
   9   8   2        0.02      -13.45     12.66 o 
  10   8   2      233.77      225.63     27.36 o 
  11   8   2       31.09       -5.43     25.16 o 
  12   8   2       29.44       12.77     18.60 o 
  13   8   2       12.29       -0.09     18.74 o 
 -14   9   2       92.82       84.51     22.25 o 
 -13   9   2      118.15      103.89     23.49 o 
 -12   9   2      361.98      374.54     33.24 o 
 -11   9   2      109.00      145.44     23.57 o 
 -10   9   2      170.94      164.67     19.14 o 
  -9   9   2     1289.80     1278.13     40.20 o 
  -8   9   2      137.14      127.04     15.96 o 
  -7   9   2       86.83       95.75     14.25 o 
  -6   9   2      572.52      551.54     35.52 o 
  -5   9   2      737.33      774.94     28.74 o 
  -4   9   2       18.43       14.78      7.89 o 
  -3   9   2       17.10       20.16      8.22 o 
  -2   9   2      174.53      181.55     13.63 o 
  -1   9   2      412.49      397.00     17.92 o 
   0   9   2       42.00       45.09      7.35 o 
   1   9   2      530.99      507.54     16.67 o 
   2   9   2      799.18      780.16     21.66 o 
   3   9   2     1995.11     2066.53     44.52 o 
   4   9   2        8.90       33.77      9.49 o 
   5   9   2      131.39      118.21     16.07 o 
   6   9   2      227.07      233.57     24.26 o 
   7   9   2      200.24      229.85     27.53 o 
   8   9   2       14.86       12.56     14.05 o 
   9   9   2       23.81       14.92     16.13 o 
  10   9   2      501.84      506.27     38.16 o 
  11   9   2      232.34      289.15     31.90 o 
  12   9   2       25.27        5.84     18.07 o 
 -13  10   2        0.09        1.87     16.41 o 
 -12  10   2      143.98      129.98     23.64 o 
 -11  10   2      103.64      101.60     20.84 o 
 -10  10   2        2.63       -5.19     10.99 o 
  -9  10   2      744.98      747.02     36.05 o 
  -8  10   2      120.91      130.22     17.35 o 
  -7  10   2      425.41      403.83     25.55 o 
  -6  10   2      348.11      348.59     23.43 o 
  -5  10   2      933.50      861.50     34.02 o 
  -4  10   2      249.14      262.47     19.67 o 
  -3  10   2      160.87      189.52     14.74 o 
  -2  10   2      273.28      289.06     17.21 o 
  -1  10   2     1089.30     1177.12     30.22 o 
   0  10   2      231.88      187.59     17.74 o 
   1  10   2     1577.10     1656.65     43.08 o 
   2  10   2     3198.97     3273.94     64.73 o 
   3  10   2       75.78       79.43     16.06 o 
   4  10   2      508.71      506.04     32.23 o 
   5  10   2       32.49       38.41     14.82 o 
   6  10   2      558.36      585.16     35.12 o 
   7  10   2       69.93       67.31     18.70 o 
   8  10   2       66.00       74.73     19.70 o 
   9  10   2       43.70       54.21     17.99 o 
  10  10   2        5.74      -25.71     19.27 o 
  11  10   2       65.95       51.24     21.42 o 
  12  10   2      396.69      362.97     37.25 o 
 -12  11   2        2.13      -24.33     24.60 o 
 -11  11   2       32.28       19.67     20.46 o 
 -10  11   2        4.73        1.13     15.70 o 
  -9  11   2      190.69      174.19     20.14 o 
  -8  11   2      609.19      541.27     36.27 o 
  -7  11   2       31.12       34.52     12.42 o 
  -6  11   2      866.51      788.84     32.09 o 
  -5  11   2      330.91      349.87     23.95 o 
  -4  11   2      454.89      485.49     32.97 o 
  -3  11   2     1010.73      996.62     46.38 o 
  -2  11   2       44.54       23.55     11.35 o 
  -1  11   2       14.26       -1.04     10.67 o 
   0  11   2      131.70      151.31     24.97 o 
   1  11   2       35.57       49.89     13.66 o 
   2  11   2        1.58      -16.71     17.93 o 
   3  11   2        0.68       -3.08     11.10 o 
   4  11   2      687.95      655.08     37.87 o 
   5  11   2      567.26      545.64     45.63 o 
   6  11   2      477.19      473.58     45.03 o 
   7  11   2      268.42      246.81     36.27 o 
   8  11   2       37.14       33.96     22.47 o 
   9  11   2        0.40       -8.61     15.06 o 
  10  11   2      119.95      130.81     31.30 o 
  11  11   2      119.12       86.55     24.83 o 
 -11  12   2        4.72        4.89     15.82 o 
 -10  12   2      129.77      162.91     24.87 o 
  -9  12   2      152.05      155.61     24.75 o 
  -8  12   2      671.95      700.72     43.10 o 
  -7  12   2      219.59      205.55     25.86 o 
  -6  12   2      382.86      376.61     31.47 o 
  -5  12   2       50.21       40.08     15.94 o 
  -4  12   2      141.87      116.60     20.48 o 
  -3  12   2     1566.30     1552.30     53.37 o 
  -2  12   2       92.60       56.95     22.85 o 
  -1  12   2       11.17        3.63     11.11 o 
   0  12   2     1725.19     1730.99     47.01 o 
   1  12   2        1.36       -4.92     11.14 o 
   2  12   2       55.74       45.30     13.74 o 
   3  12   2      447.14      427.45     31.73 o 
   4  12   2      129.53       71.75     25.57 o 
   5  12   2      710.80      687.85     63.57 o 
   6  12   2        0.86      -15.32     16.99 o 
   7  12   2       23.74       34.44     23.45 o 
   8  12   2      629.78      642.28     56.02 o 
   9  12   2      169.39      142.11     32.58 o 
  10  12   2       54.64        7.16     23.38 o 
 -10  13   2        2.51       -8.06     17.34 o 
  -9  13   2      168.17      171.74     46.48 o 
  -8  13   2       40.01       45.04     18.81 o 
  -7  13   2       59.62       26.56     16.82 o 
  -6  13   2        8.36        9.95     15.34 o 
  -5  13   2       41.86       39.10     17.43 o 
  -4  13   2        1.47       -7.02     25.11 o 
  -3  13   2       28.59       35.06     16.12 o 
  -2  13   2      106.01      134.24     20.77 o 
  -1  13   2      139.65      131.64     18.12 o 
   0  13   2       16.00        3.03     13.75 o 
   1  13   2      199.12      205.34     20.74 o 
   2  13   2      611.20      581.65     51.80 o 
   3  13   2      440.65      384.67     41.51 o 
   4  13   2       55.22       17.95     21.83 o 
   5  13   2       29.60      -19.54     17.43 o 
   6  13   2       16.21       10.97     23.31 o 
   7  13   2       21.54       -2.66     20.51 o 
   8  13   2       21.07        4.96     22.98 o 
  -8  14   2       96.35       66.80     23.51 o 
  -7  14   2      102.89       93.90     22.03 o 
  -6  14   2      139.41      113.83     23.42 o 
  -5  14   2      125.26      108.99     22.43 o 
  -4  14   2        0.57       -6.17     13.98 o 
  -3  14   2      106.50       99.39     21.48 o 
  -2  14   2      164.21      181.28     25.01 o 
  -1  14   2      408.62      437.02     32.94 o 
   0  14   2        2.14      -23.10     11.55 o 
   1  14   2      111.70      112.96     21.84 o 
   2  14   2       33.48       -2.56     16.48 o 
   3  14   2       24.56      -14.19     21.09 o 
   4  14   2      287.25      305.27     40.16 o 
   5  14   2       19.65      -34.77     27.68 o 
   6  14   2       73.34       86.77     29.20 o 
   7  14   2       13.43        3.16     36.25 o 
  -6  15   2       55.31       64.89     21.06 o 
  -5  15   2      222.61      272.63     36.93 o 
  -4  15   2       30.38       32.81     18.09 o 
  -3  15   2        2.39      -27.26     22.23 o 
  -2  15   2      803.96      881.81     55.69 o 
  -1  15   2       81.33       75.00     19.64 o 
   0  15   2       47.44       53.59     24.11 o 
   1  15   2      141.45      122.22     23.81 o 
   2  15   2       21.69      -31.24     22.15 o 
   3  15   2       94.67      165.48     72.05 o 
   4  15   2        5.53       -2.13     24.14 o 
   5  15   2       51.22       -3.81     22.52 o 
  -2  16   2      293.89      334.27     33.66 o 
  -1  16   2       45.72       96.39     39.37 o 
   0  16   2        1.96      -21.52     18.80 o 
 -17   1   3       19.74       -0.75     12.57 o 
 -16   1   3        4.64        2.53     12.22 o 
 -15   1   3        0.72       -2.52      9.73 o 
 -14   1   3      131.03      133.71     17.76 o 
 -13   1   3      157.86      150.30     14.93 o 
 -12   1   3       48.81       72.66     11.16 o 
 -11   1   3      174.73      198.66     12.74 o 
 -10   1   3      749.60      695.86     22.48 o 
  -9   1   3       36.37       40.21      6.39 o 
  -8   1   3     2258.66     2365.74     37.05 o 
  -7   1   3      133.64      151.67      8.88 o 
  -6   1   3       51.00       56.73      6.24 o 
  -5   1   3     2602.29     2641.73     50.38 o 
  -4   1   3      263.65       63.01     13.74 o 
  -3   1   3       83.24       85.18      7.50 o 
  -2   1   3      602.95      622.52     12.79 o 
  -1   1   3      619.57      730.47     14.92 o 
   0   1   3      453.78      364.88     10.30 o 
   1   1   3      494.90      520.28     22.62 o 
   2   1   3      355.51      384.76     17.39 o 
   3   1   3     1613.03     1590.33     36.00 o 
   4   1   3      116.22      150.42      9.49 o 
   5   1   3     1864.41     1932.05     37.29 o 
   6   1   3     3387.00     3514.98     60.23 o 
   7   1   3       88.00       81.72     11.11 o 
   8   1   3      111.53      129.60     14.31 o 
   9   1   3       56.80       54.24     12.68 o 
  10   1   3       29.00       43.42     14.99 o 
  11   1   3        0.70        8.66     23.61 o 
  12   1   3       12.11       10.51     22.15 o 
  13   1   3        1.16      -23.93     29.74 o 
  14   1   3       33.08      -25.66     51.28 o 
  15   1   3      271.43      328.36     51.28 o 
 -17   2   3       10.78        6.20     12.59 o 
 -16   2   3       70.87       58.74     14.51 o 
 -15   2   3      582.12      586.30     30.59 o 
 -14   2   3      257.55      290.52     37.03 o 
 -13   2   3      141.11      144.45     13.39 o 
 -12   2   3      176.71      174.60     13.93 o 
 -11   2   3       48.88       38.75      8.72 o 
 -10   2   3      362.03      417.97     21.23 o 
  -9   2   3        0.51       -1.82      4.00 o 
  -8   2   3      108.89       91.63      6.89 o 
  -7   2   3     3409.26     3487.01     47.76 o 
  -6   2   3     4573.14     4987.10     75.92 o 
  -5   2   3      301.05      260.22     10.57 o 
  -4   2   3      389.57      405.94     13.25 o 
  -3   2   3      639.55      679.48     15.26 o 
  -2   2   3      386.57      416.76     11.80 o 
  -1   2   3       62.71       48.44      5.02 o 
   0   2   3      849.74      841.13     15.60 o 
   1   2   3     3492.32     3300.77     47.65 o 
   2   2   3       23.58       19.83      7.37 o 
   3   2   3     1906.51     1881.04     36.77 o 
   4   2   3     2357.63     2257.49     48.79 o 
   5   2   3     4038.00     4262.04     67.78 o 
   6   2   3       39.43       25.57      6.97 o 
   7   2   3      134.40      125.10     12.09 o 
   8   2   3        9.85        5.58      7.47 o 
   9   2   3       13.93       20.75     11.69 o 
  10   2   3        0.62        7.88     11.23 o 
  11   2   3        0.32       -0.03     15.27 o 
  12   2   3        0.31       -2.34     23.02 o 
  13   2   3        5.47      -22.35     22.55 o 
  14   2   3       14.74       -5.72     42.42 o 
  15   2   3      346.35      303.49     49.50 o 
 -17   3   3      449.18      401.21     37.55 o 
 -16   3   3      560.33      607.44     32.28 o 
 -15   3   3      263.32      241.21     20.76 o 
 -14   3   3      165.98      166.04     15.24 o 
 -13   3   3       41.06       41.26     11.11 o 
 -12   3   3      968.90      963.75     27.03 o 
 -11   3   3       57.71       68.30      9.43 o 
 -10   3   3     2731.50     2755.71     50.32 o 
  -9   3   3      404.67      374.84     18.29 o 
  -8   3   3        2.73        5.70      5.04 o 
  -7   3   3     4294.14     4108.21     50.87 o 
  -6   3   3      881.92      873.35     19.36 o 
  -5   3   3       70.52       66.50      5.37 o 
  -4   3   3        0.05        1.62      2.92 o 
  -3   3   3      132.50      156.47     11.07 o 
  -2   3   3        8.04       10.16      4.44 o 
  -1   3   3     3396.70     3390.76     43.04 o 
   0   3   3      180.72      158.00      7.66 o 
   1   3   3     1633.56     1606.73     24.43 o 
   2   3   3      490.18      500.21     21.14 o 
   3   3   3      876.68      797.57     23.14 o 
   4   3   3     2534.69     2582.74     48.22 o 
   5   3   3      317.47      337.18     22.60 o 
   6   3   3        5.23        8.45     11.54 o 
   7   3   3        0.56       -0.49      5.64 o 
   8   3   3      256.81      315.65     22.52 o 
   9   3   3       38.95       55.84     21.38 o 
  10   3   3      108.41      122.67     24.56 o 
  11   3   3       20.44        7.43     14.59 o 
  12   3   3      171.31      157.40     22.51 o 
  13   3   3        8.94       -9.16     23.70 o 
  14   3   3        1.42      -27.42     30.09 o 
 -16   4   3        0.05        7.13     11.52 o 
 -15   4   3      399.38      454.79     24.69 o 
 -14   4   3        0.08       -9.94      7.98 o 
 -13   4   3       74.07       67.09     11.06 o 
 -12   4   3       70.68       53.95      9.78 o 
 -11   4   3       67.70       76.02     10.40 o 
 -10   4   3       91.81       72.82      9.62 o 
  -9   4   3      303.44      308.05     15.73 o 
  -8   4   3       40.84       45.96      7.21 o 
  -7   4   3      348.99      393.98     16.24 o 
  -6   4   3        2.91        1.32      4.36 o 
  -5   4   3      112.15       92.72      8.16 o 
  -4   4   3     1008.69      955.72     20.79 o 
  -3   4   3     3538.99     3530.27     57.11 o 
  -2   4   3      998.25      938.83     17.93 o 
  -1   4   3     2181.62     2182.63     34.02 o 
   0   4   3      993.33      967.96     18.40 o 
   1   4   3        0.05        3.03      3.63 o 
   2   4   3      409.89      378.89     19.15 o 
   3   4   3      526.17      600.59     22.53 o 
   4   4   3     5049.07     5222.61     75.07 o 
   5   4   3     1114.29     1093.31     27.85 o 
   6   4   3      250.96      309.04     21.27 o 
   7   4   3      222.74      223.11     19.97 o 
   8   4   3       43.64       55.06     14.08 o 
   9   4   3      770.41      905.22     36.44 o 
  10   4   3       34.87       54.84     19.51 o 
  11   4   3      311.36      281.13     25.46 o 
  12   4   3       65.87       11.11     16.89 o 
  13   4   3      209.94      241.35     34.10 o 
  14   4   3        9.02      -47.56     23.78 o 
 -16   5   3     1057.41     1116.51     44.06 o 
 -15   5   3       17.51        5.51     10.41 o 
 -14   5   3      871.37      860.43     28.57 o 
 -13   5   3      124.79      135.95     13.62 o 
 -12   5   3      926.08      992.22     35.84 o 
 -11   5   3      960.02     1011.58     27.40 o 
 -10   5   3       83.02       63.72      9.54 o 
  -9   5   3      309.68      303.82     17.15 o 
  -8   5   3      746.75      722.15     24.46 o 
  -7   5   3       10.98        4.28      5.20 o 
  -6   5   3       51.00       53.22      8.98 o 
  -5   5   3     5787.64     6087.72     83.76 o 
  -4   5   3     4488.56     4733.11     73.98 o 
  -3   5   3     3661.96     3583.79     46.50 o 
  -2   5   3      354.10      345.02     13.19 o 
  -1   5   3     9066.06     9051.60    127.38 o 
   0   5   3      104.70       70.63      7.06 o 
   1   5   3     1259.07     1246.88     32.20 o 
   2   5   3     2360.07     2340.03     35.08 o 
   3   5   3       41.20       29.73      6.55 o 
   4   5   3      197.77      223.60     11.69 o 
   5   5   3     1406.28     1437.63     27.17 o 
   6   5   3       41.10       45.39     10.20 o 
   7   5   3      672.70      750.21     36.17 o 
   8   5   3      729.51      810.95     33.95 o 
   9   5   3       50.26       27.61     22.36 o 
  10   5   3       60.58       72.88     17.52 o 
  11   5   3        9.19      -17.01     17.48 o 
  12   5   3      273.16      243.27     27.14 o 
  13   5   3        3.80      -36.80     18.40 o 
  14   5   3       47.93        4.81     27.45 o 
 -16   6   3       90.54       56.52     20.28 o 
 -15   6   3        0.75        1.68     15.85 o 
 -14   6   3       35.76       55.32     18.05 o 
 -13   6   3       41.17       30.64     11.46 o 
 -12   6   3      410.36      396.90     22.88 o 
 -11   6   3      830.16      935.34     32.77 o 
 -10   6   3      251.87      258.22     17.58 o 
  -9   6   3        4.75        1.87      7.79 o 
  -8   6   3      723.37      730.22     25.12 o 
  -7   6   3     1273.26     1096.04     35.35 o 
  -6   6   3     1068.34     1121.96     25.85 o 
  -5   6   3     1440.40     1526.08     28.28 o 
  -4   6   3       38.94       34.49      5.17 o 
  -3   6   3      317.54      359.32     14.56 o 
  -2   6   3       11.65        3.98      5.27 o 
  -1   6   3     1549.99     1642.96     42.69 o 
   0   6   3     2536.21     2510.35     42.46 o 
   1   6   3     3549.13     3844.19     51.70 o 
   2   6   3      165.09      151.87      9.80 o 
   3   6   3      138.76      168.66     10.59 o 
   4   6   3      629.53      611.09     18.30 o 
   5   6   3      239.21      250.24     18.01 o 
   6   6   3        3.95       15.27      8.31 o 
   7   6   3     1256.40     1296.46     50.17 o 
   8   6   3      130.72      166.63     20.45 o 
   9   6   3      721.80      745.11     33.38 o 
  10   6   3        2.57        1.37     13.64 o 
  11   6   3      174.85      176.87     23.36 o 
  12   6   3      141.90      144.88     23.42 o 
  13   6   3      566.81      656.76     40.55 o 
 -15   7   3      422.07      417.21     36.93 o 
 -14   7   3       53.97       48.90     19.67 o 
 -13   7   3      165.57      184.05     20.72 o 
 -12   7   3     1407.79     1459.15     50.53 o 
 -11   7   3       32.55       27.53     11.28 o 
 -10   7   3     1775.65     1787.48     47.50 o 
  -9   7   3      132.63      149.47     16.44 o 
  -8   7   3       18.46        7.45      8.35 o 
  -7   7   3     1893.76     1942.90     52.46 o 
  -6   7   3     1521.57     1498.77     43.44 o 
  -5   7   3      349.58      364.99     16.70 o 
  -4   7   3      702.37      698.50     20.94 o 
  -3   7   3     1599.18     1602.62     32.69 o 
  -2   7   3       46.76       80.18     13.88 o 
  -1   7   3      739.05      713.34     21.21 o 
   0   7   3       13.48        7.47      8.74 o 
   1   7   3     2554.66     2676.90     40.89 o 
   2   7   3      456.45      541.01     25.38 o 
   3   7   3      122.74      169.86     11.40 o 
   4   7   3       10.02       15.37      7.41 o 
   5   7   3        2.82        0.00      7.79 o 
   6   7   3       26.73       25.73     10.63 o 
   7   7   3       72.10       97.11     18.43 o 
   8   7   3       15.11       12.00     24.44 o 
   9   7   3       53.48       79.63     17.71 o 
  10   7   3      322.30      343.71     28.43 o 
  11   7   3        4.05       -5.12     15.68 o 
  12   7   3       78.86       56.08     20.44 o 
  13   7   3       24.57      -40.38     23.30 o 
 -15   8   3       25.87       33.24     19.44 o 
 -14   8   3       18.06       12.63     18.57 o 
 -13   8   3       11.50       14.12     13.09 o 
 -12   8   3       10.14       -3.77     10.86 o 
 -11   8   3       53.32       60.10     14.28 o 
 -10   8   3      608.91      718.81     49.14 o 
  -9   8   3      560.62      573.88     27.72 o 
  -8   8   3      275.78      265.60     20.25 o 
  -7   8   3      165.04      151.85     16.24 o 
  -6   8   3       45.89       19.15      9.75 o 
  -5   8   3       60.74       58.05      9.38 o 
  -4   8   3      721.70      633.42     21.51 o 
  -3   8   3      922.23      987.12     26.22 o 
  -2   8   3      528.97      517.37     19.12 o 
  -1   8   3        3.71       -0.57      6.99 o 
   0   8   3       87.08       98.61      9.34 o 
   1   8   3        7.58       13.08      7.60 o 
   2   8   3      234.13      240.44     13.75 o 
   3   8   3      132.54      136.52     11.39 o 
   4   8   3      127.96      125.09     13.01 o 
   5   8   3       22.93       35.50     10.76 o 
   6   8   3        0.15       -3.60     14.14 o 
   7   8   3      369.60      366.42     26.62 o 
   8   8   3        7.36       -4.62     13.83 o 
   9   8   3      192.15      171.05     21.69 o 
  10   8   3        8.95      -28.33     14.42 o 
  11   8   3      115.40      138.76     42.41 o 
  12   8   3      125.81       66.55     36.89 o 
 -14   9   3      121.82      129.74     24.39 o 
 -13   9   3       37.97       19.78     16.68 o 
 -12   9   3       95.89       87.95     17.17 o 
 -11   9   3      228.49      225.70     27.65 o 
 -10   9   3     1888.31     2052.52     53.75 o 
  -9   9   3       82.94       99.51     15.64 o 
  -8   9   3        2.57        6.12      9.29 o 
  -7   9   3       37.39       46.46     11.80 o 
  -6   9   3       46.61       38.94     10.97 o 
  -5   9   3      681.40      649.26     26.43 o 
  -4   9   3      758.96      844.09     25.95 o 
  -3   9   3      194.42      185.23     14.36 o 
  -2   9   3      332.81      345.04     18.95 o 
  -1   9   3     3298.50     3271.66     55.62 o 
   0   9   3        1.17        3.42      6.47 o 
   1   9   3      316.46      331.50     15.67 o 
   2   9   3      411.98      424.79     17.86 o 
   3   9   3      386.55      398.45     17.46 o 
   4   9   3      145.37      157.41     14.57 o 
   5   9   3       31.78       36.75     15.45 o 
   6   9   3        2.39      -14.84     13.09 o 
   7   9   3      454.86      497.29     34.33 o 
   8   9   3      263.82      261.38     28.41 o 
   9   9   3      134.86      113.80     22.42 o 
  10   9   3       91.14       69.49     21.26 o 
  11   9   3       26.29        3.11     17.39 o 
  12   9   3      179.47      151.61     27.38 o 
 -13  10   3       85.13       93.33     21.69 o 
 -12  10   3       93.69       62.02     18.70 o 
 -11  10   3        1.97      -10.30     14.74 o 
 -10  10   3       77.97       89.80     17.81 o 
  -9  10   3        4.54       12.31     10.97 o 
  -8  10   3      100.07      105.55     18.74 o 
  -7  10   3      159.96      125.45     16.20 o 
  -6  10   3        0.53       -6.61      8.48 o 
  -5  10   3      433.02      480.84     25.81 o 
  -4  10   3      108.59      103.40     14.96 o 
  -3  10   3     1754.70     1823.74     46.26 o 
  -2  10   3     1491.10     1469.40     35.47 o 
  -1  10   3        2.88        9.07      7.02 o 
   0  10   3      267.16      299.32     15.75 o 
   1  10   3       24.96        9.47     11.93 o 
   2  10   3      546.38      558.12     26.58 o 
   3  10   3      268.99      307.48     21.07 o 
   4  10   3      165.36      195.00     31.01 o 
   5  10   3      456.79      476.83     32.85 o 
   6  10   3       43.67       28.49     16.60 o 
   7  10   3      201.44      216.95     26.15 o 
   8  10   3       40.83       15.35     16.46 o 
   9  10   3      425.12      382.41     37.19 o 
  10  10   3       19.30      -15.82     15.96 o 
  11  10   3      265.50      250.68     31.86 o 
 -12  11   3      203.29      219.77     29.03 o 
 -11  11   3       70.00       57.11     16.03 o 
 -10  11   3        4.17        4.09     11.76 o 
  -9  11   3        9.43       10.94     12.26 o 
  -8  11   3       56.05       68.25     24.89 o 
  -7  11   3       28.16       18.42     11.30 o 
  -6  11   3      135.40       97.38     15.61 o 
  -5  11   3      377.35      387.98     25.18 o 
  -4  11   3      198.67      210.66     19.05 o 
  -3  11   3      322.38      296.72     22.28 o 
  -2  11   3      358.81      359.27     38.24 o 
  -1  11   3      322.32      307.10     22.70 o 
   0  11   3      176.66      164.24     18.18 o 
   1  11   3     1225.74     1357.31     40.52 o 
   2  11   3      638.00      661.57     29.39 o 
   3  11   3      429.73      467.71     30.79 o 
   4  11   3      172.19      192.86     32.45 o 
   5  11   3      218.03      162.26     31.36 o 
   6  11   3       79.82       71.40     24.96 o 
   7  11   3        0.20       -8.30     20.75 o 
   8  11   3       16.40       -4.52     21.67 o 
   9  11   3       69.01       30.84     31.39 o 
  10  11   3      393.49      403.58     46.81 o 
 -11  12   3        4.65      -12.01     13.54 o 
 -10  12   3       41.28       49.11     15.74 o 
  -9  12   3       15.06       15.08     13.68 o 
  -8  12   3      198.74      180.21     25.14 o 
  -7  12   3       34.01       37.44     15.76 o 
  -6  12   3      236.72      187.85     24.50 o 
  -5  12   3      421.98      457.80     33.83 o 
  -4  12   3       71.96       62.23     23.48 o 
  -3  12   3      768.59      753.93     38.29 o 
  -2  12   3       33.98       22.03     11.97 o 
  -1  12   3      141.25      120.99     19.39 o 
   0  12   3       24.19        9.62     21.46 o 
   1  12   3      469.31      532.21     28.53 o 
   2  12   3      366.27      352.18     32.49 o 
   3  12   3       54.88       45.80     24.44 o 
   4  12   3        9.08       -9.17     21.96 o 
   5  12   3       17.27      -12.55     21.26 o 
   6  12   3      184.22      119.48     42.66 o 
   7  12   3       98.54       55.02     26.03 o 
   8  12   3      164.17      151.44     34.37 o 
   9  12   3       65.76        2.68     32.86 o 
 -10  13   3       33.80       25.25     18.62 o 
  -9  13   3      166.47      165.34     27.03 o 
  -8  13   3       28.15        9.94     16.34 o 
  -7  13   3      147.55      163.04     25.07 o 
  -6  13   3       20.74       -0.81     13.29 o 
  -5  13   3      115.74      117.72     21.35 o 
  -4  13   3       29.08       31.09     15.60 o 
  -3  13   3       44.49       86.18     21.90 o 
  -2  13   3       24.05        2.76     14.23 o 
  -1  13   3       49.15       31.82     13.82 o 
   0  13   3      108.46      108.99     21.41 o 
   1  13   3        6.11        1.92     12.71 o 
   2  13   3        2.67      -44.76     22.38 o 
   3  13   3       86.57       63.09     28.56 o 
   4  13   3      110.06       90.90     36.76 o 
   5  13   3        7.19      -12.05     19.96 o 
   6  13   3       16.03       12.06     23.16 o 
   7  13   3        3.48       26.04     25.02 o 
   8  13   3       51.69       11.42     32.18 o 
  -8  14   3       46.72       65.06     21.08 o 
  -7  14   3      113.54      103.60     22.78 o 
  -6  14   3        4.47       -0.30     17.36 o 
  -5  14   3        8.92       12.86     16.23 o 
  -4  14   3       10.35        2.01     14.70 o 
  -3  14   3      196.48      231.72     27.03 o 
  -2  14   3      184.10      173.76     24.18 o 
  -1  14   3       91.68       59.50     22.10 o 
   0  14   3      281.72      339.66     35.24 o 
   1  14   3      214.37      173.67     60.60 o 
   2  14   3       98.36       72.71     29.27 o 
   3  14   3      108.94       50.01     33.85 o 
   4  14   3      284.33      212.58     37.47 o 
   5  14   3       21.57       -5.53     22.46 o 
   6  14   3      267.71      249.98     40.65 o 
  -6  15   3       15.49       12.96     17.44 o 
  -5  15   3      143.67      136.12     24.88 o 
  -4  15   3        6.86       13.96     17.91 o 
  -3  15   3       11.72       13.33     15.39 o 
  -2  15   3      247.72      211.65     27.03 o 
  -1  15   3      186.24      156.50     24.39 o 
   0  15   3       13.20      -24.90     33.49 o 
   1  15   3      397.59      430.61     47.15 o 
   2  15   3      188.46      184.65     37.16 o 
   3  15   3       17.30       -9.77     24.66 o 
   4  15   3       31.54      -26.76     22.70 o 
 -17   0   4      851.44      932.48     72.21 o 
 -16   0   4       36.59       48.50     22.09 o 
 -15   0   4      118.75      164.29     38.15 o 
 -14   0   4     1214.49     1249.76     59.17 o 
 -13   0   4      723.78      704.10     45.63 o 
 -12   0   4        0.19       -0.38      8.85 o 
 -11   0   4      173.94      167.84     20.50 o 
 -10   0   4        8.86        2.22      6.99 o 
  -9   0   4       54.61       73.33     13.16 o 
  -8   0   4     3086.99     3053.29     64.10 o 
  -7   0   4     1057.49     1225.03     43.20 o 
  -6   0   4       39.68       40.82     21.28 o 
  -5   0   4     1325.60     1410.60     45.22 o 
  -3   0   4     2157.19     2065.73    100.03 o 
  -2   0   4      707.96      694.80     17.83 o 
  -1   0   4      240.97      240.91     11.02 o 
   1   0   4       26.91       10.63      6.34 o 
   2   0   4      168.01      143.00     15.71 o 
   3   0   4     2880.90     3250.56     73.84 o 
   4   0   4    11080.82    11608.80    304.44 o 
   6   0   4      539.52      541.55     64.54 o 
   8   0   4       32.33       58.86     15.62 o 
   9   0   4      678.58      676.13     80.15 o 
  10   0   4      116.84      116.21     29.65 o 
  11   0   4      288.19      259.09     36.49 o 
  12   0   4       81.14       85.97     33.32 o 
  13   0   4      539.00      546.64     82.42 o 
  14   0   4       23.11       13.32     52.34 o 
 -17   1   4        0.66        1.29     12.42 o 
 -16   1   4        0.72       -5.40     11.05 o 
 -15   1   4      199.61      193.14     19.74 o 
 -14   1   4     1267.45     1290.57     39.11 o 
 -13   1   4       31.83       17.53      9.04 o 
 -12   1   4        0.41        8.72      7.64 o 
 -11   1   4        1.31       -4.91      5.09 o 
 -10   1   4      145.80      142.17     10.32 o 
  -9   1   4      146.39      134.24     11.36 o 
  -8   1   4      349.78      376.44     13.72 o 
  -7   1   4      154.99      203.63      9.70 o 
  -6   1   4      940.64     1067.85     20.91 o 
  -5   1   4     2798.53     2692.55     54.14 o 
  -4   1   4      264.72      244.38     25.77 o 
  -3   1   4     1320.82     1259.64     26.26 o 
  -2   1   4      280.15      293.97     11.13 o 
  -1   1   4       70.05       71.45      5.52 o 
   0   1   4     6552.33     6227.57     72.70 o 
   1   1   4     3032.50     3001.73     60.64 o 
   2   1   4     1933.46     1864.11     41.75 o 
   3   1   4      140.86      185.44     14.41 o 
   4   1   4     1018.96      940.68     23.06 o 
   5   1   4     5541.04     5721.41     87.54 o 
   6   1   4     6218.52     6444.17     98.79 o 
   7   1   4      163.91      223.93     16.05 o 
   8   1   4      569.12      678.72     92.89 o 
   9   1   4      487.90      483.21     30.45 o 
  10   1   4       71.54       80.06     24.06 o 
  11   1   4      430.76      541.92     33.39 o 
  12   1   4       35.93       45.86     26.34 o 
  13   1   4      100.30       67.64     37.78 o 
  14   1   4      255.18      164.70     60.04 o 
 -17   2   4      169.91      151.86     18.73 o 
 -16   2   4       15.44       15.90     11.88 o 
 -15   2   4      278.39      308.55     22.97 o 
 -14   2   4       74.62       88.64     14.13 o 
 -13   2   4     1598.97     1600.97     36.61 o 
 -12   2   4       35.68       29.55      8.47 o 
 -11   2   4      401.78      391.93     18.91 o 
 -10   2   4       35.89       21.76      5.32 o 
  -9   2   4      309.56      302.81     12.81 o 
  -8   2   4      500.92      440.17     13.73 o 
  -7   2   4       23.48       21.21      5.40 o 
  -6   2   4     7087.27     7337.12     88.41 o 
  -4   2   4     2210.78     2041.62     79.59 o 
  -3   2   4      475.13      464.55     16.05 o 
  -2   2   4      871.06      803.29     16.20 o 
  -1   2   4        5.87        4.50      3.45 o 
   0   2   4        0.10        7.61      3.71 o 
   1   2   4        4.75       -3.45      5.06 o 
   2   2   4       42.54       60.59      8.88 o 
   3   2   4      196.62      136.14     12.14 o 
   4   2   4     1085.09     1105.65     36.47 o 
   5   2   4      475.36      603.90     28.20 o 
   6   2   4       18.06       28.07     12.38 o 
   7   2   4     2381.87     2428.66     61.70 o 
   8   2   4       32.12       42.11     14.97 o 
   9   2   4      539.32      611.67     38.56 o 
  10   2   4      132.59      143.73     30.92 o 
  11   2   4      151.34      136.47     28.85 o 
  12   2   4        5.96      -28.29     23.96 o 
  13   2   4       34.11       84.62     28.77 o 
  14   2   4       45.73       60.04     39.23 o 
 -17   3   4      131.26      120.73     17.97 o 
 -16   3   4       66.74       78.06     15.20 o 
 -15   3   4      497.92      495.88     28.03 o 
 -14   3   4      686.46      742.14     26.36 o 
 -13   3   4     1233.81     1291.78     32.82 o 
 -12   3   4      168.78      177.88     14.06 o 
 -11   3   4      360.05      357.27     18.72 o 
 -10   3   4      212.85      230.85     20.79 o 
  -9   3   4      113.96      123.32     12.21 o 
  -8   3   4     1438.85     1434.35     26.71 o 
  -7   3   4      365.86      354.24     12.06 o 
  -6   3   4        8.67       15.41      4.04 o 
  -5   3   4     1922.52     1975.56     30.12 o 
  -4   3   4      749.73      718.16     17.39 o 
  -3   3   4     4451.89     4675.07     84.66 o 
  -2   3   4      254.99      216.89      9.42 o 
  -1   3   4       11.93       23.56      5.07 o 
   0   3   4     1383.21     1438.92     23.85 o 
   1   3   4      351.43      328.13     14.09 o 
   2   3   4      646.41      622.73     21.80 o 
   3   3   4     1477.76     1507.60     34.88 o 
   4   3   4      314.94      332.80     18.36 o 
   5   3   4        0.33       -0.98      7.25 o 
   6   3   4      639.58      591.52     53.68 o 
   7   3   4        1.05        0.90     11.33 o 
   8   3   4        4.10        4.58     11.89 o 
   9   3   4       26.09       -4.58     14.36 o 
  10   3   4       83.48       94.76     18.12 o 
  11   3   4       62.83       33.62     25.18 o 
  12   3   4        0.04        6.97     25.24 o 
  13   3   4       10.61      -17.68     25.51 o 
  14   3   4       12.67      -26.45     26.88 o 
 -16   4   4        0.21       -9.77     10.76 o 
 -15   4   4       79.73       66.18     12.68 o 
 -14   4   4      651.98      718.82     26.66 o 
 -13   4   4       81.89       72.77     11.32 o 
 -12   4   4       41.19       31.35      8.76 o 
 -11   4   4     1854.92     1856.92     38.03 o 
 -10   4   4     1819.78     1835.19     40.56 o 
  -9   4   4      245.70      243.03     15.52 o 
  -8   4   4     1760.96     1864.56     37.40 o 
  -7   4   4        1.72        0.58      4.76 o 
  -6   4   4       30.32       61.21     10.88 o 
  -5   4   4     3353.07     3776.14     57.24 o 
  -4   4   4     3132.03     3308.18     50.53 o 
  -3   4   4      255.62      263.33     11.90 o 
  -2   4   4      106.96      174.35      8.70 o 
  -1   4   4      427.08      456.51     14.12 o 
   0   4   4     3175.84     3166.27     43.46 o 
   1   4   4        0.08        0.35      4.10 o 
   2   4   4     1212.71     1199.78     30.59 o 
   3   4   4       28.29       46.12     10.77 o 
   4   4   4      971.36      896.23     28.13 o 
   5   4   4      285.93      278.21     18.43 o 
   6   4   4      551.19      618.69     31.61 o 
   7   4   4        9.58       19.85     12.31 o 
   8   4   4       34.63       24.00     20.01 o 
   9   4   4      298.01      344.79     26.54 o 
  10   4   4       18.17       13.86     15.01 o 
  11   4   4       23.79       21.14     17.07 o 
  12   4   4        2.96        8.07     24.92 o 
  13   4   4        2.19      -24.36     28.17 o 
  14   4   4      105.99       46.56     31.34 o 
 -16   5   4      140.74      131.57     16.19 o 
 -15   5   4       17.90        1.82      9.83 o 
 -14   5   4        0.89      -11.38      8.25 o 
 -13   5   4      269.69      253.52     17.79 o 
 -12   5   4      528.15      534.61     23.17 o 
 -11   5   4       55.94       45.53      9.10 o 
 -10   5   4       15.24       26.22      7.52 o 
  -9   5   4      189.28      216.61     15.06 o 
  -8   5   4       66.71       61.99     10.11 o 
  -7   5   4        5.77        2.43      7.11 o 
  -6   5   4        0.79       -0.70      4.81 o 
  -5   5   4     1244.36     1290.98     27.37 o 
  -4   5   4       58.04       60.66      8.07 o 
  -3   5   4      217.08      220.15     10.10 o 
  -2   5   4       61.58       84.00      8.75 o 
  -1   5   4       44.48       72.46      7.68 o 
   0   5   4      718.22      788.88     17.93 o 
   1   5   4      156.72      193.81      9.83 o 
   2   5   4       52.46       49.67      9.37 o 
   3   5   4     1175.05     1275.25     33.89 o 
   4   5   4      282.51      308.70     18.91 o 
   5   5   4      268.40      326.52     20.18 o 
   6   5   4       26.40       39.85     11.23 o 
   7   5   4      154.01      192.69     21.38 o 
   8   5   4       24.58       21.46     14.49 o 
   9   5   4      110.86      127.84     19.68 o 
  10   5   4        0.24      -15.36     17.89 o 
  11   5   4        0.44      -14.18     15.10 o 
  12   5   4       28.63       16.69     26.07 o 
  13   5   4        0.02       -5.59     27.13 o 
 -16   6   4        0.32       13.72     14.29 o 
 -15   6   4        0.98       -6.16     11.45 o 
 -14   6   4      227.63      256.57     23.58 o 
 -13   6   4      174.76      149.61     18.22 o 
 -12   6   4      266.35      241.86     18.68 o 
 -11   6   4     1294.18     1300.43     35.00 o 
 -10   6   4      111.42      133.13     13.47 o 
  -9   6   4      111.43      113.34     12.02 o 
  -8   6   4      156.17      154.85     14.42 o 
  -7   6   4      182.61      213.29     16.77 o 
  -6   6   4       31.42       13.05      5.29 o 
  -5   6   4       31.73       59.04     11.96 o 
  -4   6   4       25.71       36.29      5.32 o 
  -3   6   4      272.22      283.51     13.38 o 
  -2   6   4      672.88      760.35     20.74 o 
  -1   6   4     1648.79     1932.95     39.61 o 
   0   6   4       63.25       62.46      7.24 o 
   1   6   4      484.48      492.87     15.06 o 
   2   6   4      125.13      126.62      9.30 o 
   3   6   4      357.59      353.96     13.64 o 
   4   6   4      629.09      629.10     25.66 o 
   5   6   4       36.36       64.48     12.06 o 
   6   6   4      681.34      753.49     59.66 o 
   7   6   4      192.14      186.66     21.83 o 
   8   6   4      401.02      449.56     29.83 o 
   9   6   4        0.07      -14.40     15.33 o 
  10   6   4        0.16      -15.07     17.83 o 
  11   6   4       37.81       11.96     17.55 o 
  12   6   4       15.38       11.15     17.24 o 
  13   6   4       30.92      -32.59     27.29 o 
 -15   7   4       44.47       36.22     15.04 o 
 -14   7   4       35.51       37.40     14.06 o 
 -13   7   4      135.06      128.82     17.87 o 
 -12   7   4      338.99      316.71     24.60 o 
 -11   7   4      148.75      153.46     17.39 o 
 -10   7   4        2.03       -3.26      8.76 o 
  -9   7   4     1066.58     1087.27     35.86 o 
  -8   7   4      142.14      141.51     21.73 o 
  -7   7   4      494.24      427.18     22.80 o 
  -6   7   4        9.80       14.23      8.61 o 
  -5   7   4      408.73      431.53     27.38 o 
  -4   7   4       36.42       22.89      7.57 o 
  -3   7   4      125.23      123.75     11.19 o 
  -2   7   4        3.30        2.66      5.85 o 
  -1   7   4        3.05       -9.58      4.79 o 
   0   7   4       15.75       17.23      8.47 o 
   1   7   4       34.74       16.53      5.92 o 
   2   7   4      114.22      120.01     10.18 o 
   3   7   4      523.81      559.81     22.45 o 
   4   7   4        2.31        5.19      8.94 o 
   5   7   4        0.28        0.38     11.20 o 
   6   7   4      543.90      632.69     25.74 o 
   7   7   4       89.82       60.47     17.99 o 
   8   7   4       16.51       19.33     15.82 o 
   9   7   4       19.43      -14.81     14.82 o 
  10   7   4        1.48      -25.17     18.59 o 
  11   7   4       67.23       48.63     21.19 o 
  12   7   4        1.60      -36.22     24.56 o 
 -15   8   4      191.32      224.90     28.68 o 
 -14   8   4       17.31       33.82     18.57 o 
 -13   8   4      451.11      417.48     29.45 o 
 -12   8   4       18.96       34.68     16.44 o 
 -11   8   4      222.76      234.59     21.56 o 
 -10   8   4        9.31        9.17     10.23 o 
  -9   8   4      564.67      595.59     29.61 o 
  -8   8   4      274.24      245.78     20.22 o 
  -7   8   4     2166.82     2147.28     54.91 o 
  -6   8   4     1013.38      962.18     31.77 o 
  -5   8   4       25.55       36.66      8.95 o 
  -4   8   4        3.66        8.25      7.17 o 
  -3   8   4       17.74       13.44      7.33 o 
  -2   8   4     1387.03     1398.70     34.76 o 
  -1   8   4        5.02       -3.14      5.09 o 
   0   8   4        3.19        3.60      4.88 o 
   1   8   4      156.13      173.46     11.20 o 
   2   8   4      299.32      310.38     18.20 o 
   3   8   4      156.48      165.78     15.14 o 
   4   8   4       82.65       48.32     12.38 o 
   5   8   4      660.21      677.04     26.72 o 
   6   8   4       15.02       25.02     30.10 o 
   7   8   4      269.12      228.52     23.62 o 
   8   8   4       13.65       -2.83     15.08 o 
   9   8   4      309.14      259.12     26.35 o 
  10   8   4        2.50       -4.21     22.10 o 
  11   8   4       70.85       46.18     33.87 o 
  12   8   4       55.37       63.36     25.29 o 
 -14   9   4      308.26      322.74     28.24 o 
 -13   9   4        0.12       12.43     13.00 o 
 -12   9   4      269.97      236.20     23.47 o 
 -11   9   4      155.09      122.56     18.06 o 
 -10   9   4      135.30       92.13     15.90 o 
  -9   9   4      790.67      840.41     38.12 o 
  -8   9   4       30.44       53.94     13.17 o 
  -7   9   4      428.10      405.20     25.26 o 
  -6   9   4     1124.74     1060.71     35.31 o 
  -5   9   4      439.18      449.53     25.24 o 
  -4   9   4      327.20      308.50     18.21 o 
  -3   9   4     1125.25     1087.45     34.26 o 
  -2   9   4        0.97       -6.40      7.21 o 
  -1   9   4      433.75      433.67     22.48 o 
   0   9   4      221.42      236.71     14.90 o 
   1   9   4       55.93       60.55     11.99 o 
   2   9   4      174.44      216.13     15.67 o 
   3   9   4       10.56        6.02     10.19 o 
   4   9   4     2355.71     2549.88     50.66 o 
   5   9   4     1207.59     1210.66     40.45 o 
   6   9   4      349.83      332.22     26.05 o 
   7   9   4      352.90      358.71     31.31 o 
   8   9   4       78.70       40.09     19.05 o 
   9   9   4       56.31       60.62     19.94 o 
  10   9   4       15.93        1.07     16.52 o 
  11   9   4        4.85       -7.02     18.39 o 
 -13  10   4      132.27      103.79     27.00 o 
 -12  10   4       12.59       19.14     14.99 o 
 -11  10   4      121.74      135.91     19.88 o 
 -10  10   4      115.09      145.21     23.25 o 
  -9  10   4      150.25      144.51     18.22 o 
  -8  10   4      157.83      183.03     19.50 o 
  -7  10   4      240.82      241.99     20.68 o 
  -6  10   4      151.08      192.07     23.17 o 
  -5  10   4       28.89       51.61     12.04 o 
  -4  10   4      528.66      530.92     26.46 o 
  -3  10   4      287.99      294.52     18.74 o 
  -2  10   4     1408.47     1471.16     35.99 o 
  -1  10   4       69.65       64.23      9.76 o 
   0  10   4       61.97       55.12      9.73 o 
   1  10   4      466.12      475.98     18.81 o 
   2  10   4      178.09      200.95     27.63 o 
   3  10   4     1230.75     1354.30     67.20 o 
   4  10   4      452.51      398.40    102.55 o 
   5  10   4      129.88      147.51     29.60 o 
   6  10   4        1.02      -18.32     14.28 o 
   7  10   4      144.03      114.63     21.98 o 
   8  10   4        3.74      -15.46     16.99 o 
   9  10   4      368.31      368.86     34.24 o 
  10  10   4       15.87      -11.94     20.13 o 
 -12  11   4      200.64      189.00     23.32 o 
 -11  11   4      128.90      184.57     22.12 o 
 -10  11   4      115.41      123.99     18.96 o 
  -9  11   4       36.52       34.55     13.84 o 
  -8  11   4       20.30       13.60     11.85 o 
  -7  11   4      207.49      239.09     22.42 o 
  -6  11   4      132.53       85.28     15.31 o 
  -5  11   4      896.91      872.24     33.47 o 
  -4  11   4      262.83      262.36     20.79 o 
  -3  11   4      937.24      963.07     30.57 o 
  -2  11   4      253.77      320.30     23.50 o 
  -1  11   4      552.40      569.80     31.90 o 
   0  11   4      564.24      615.37     29.05 o 
   1  11   4      145.65      130.83     19.16 o 
   2  11   4      165.58      158.15     26.44 o 
   3  11   4       48.40       37.84     16.40 o 
   4  11   4       17.12       23.97     22.10 o 
   5  11   4        1.03        5.26     31.73 o 
   6  11   4      453.10      456.69     63.10 o 
   7  11   4        3.99      -17.07     35.62 o 
   8  11   4      845.05      894.67     74.00 o 
   9  11   4      119.31       52.51     31.50 o 
 -11  12   4       23.42       27.96     15.98 o 
 -10  12   4      263.14      291.27     26.93 o 
  -9  12   4      318.28      308.87     26.71 o 
  -8  12   4      199.52      248.80     24.39 o 
  -7  12   4       44.17       29.65     14.40 o 
  -6  12   4     1428.17     1532.19     82.61 o 
  -5  12   4       22.23       12.09     14.13 o 
  -4  12   4      387.15      429.14     38.33 o 
  -3  12   4       47.98       30.09     15.37 o 
  -2  12   4        1.08        6.97     11.56 o 
  -1  12   4      383.09      340.86     25.04 o 
   0  12   4      386.93      311.94     23.77 o 
   1  12   4       80.11      107.82     21.60 o 
   2  12   4      158.85      114.97     21.85 o 
   3  12   4      144.59       92.99     48.17 o 
   4  12   4       67.43       59.83     36.99 o 
   5  12   4      410.09      393.56     89.99 o 
   6  12   4       28.77       23.49     24.61 o 
   7  12   4      416.74      388.06     53.85 o 
   8  12   4       45.45       26.03     28.36 o 
 -10  13   4        3.75       -6.12     15.73 o 
  -9  13   4      532.57      593.00     54.40 o 
  -8  13   4      258.98      292.43     40.48 o 
  -7  13   4       35.66       25.03     16.86 o 
  -6  13   4        0.60      -10.08     14.03 o 
  -5  13   4       71.63       69.12     19.02 o 
  -4  13   4      129.69      113.44     21.24 o 
  -3  13   4      398.87      361.39     41.79 o 
  -2  13   4        0.88      -11.20     11.75 o 
  -1  13   4      151.68      107.64     27.11 o 
   0  13   4      248.22      187.37     38.64 o 
   1  13   4      140.56      145.25     27.65 o 
   2  13   4       13.89      -15.14     31.48 o 
   3  13   4      166.67      148.08     34.01 o 
   4  13   4      239.56      226.88     38.74 o 
   5  13   4        0.11      -25.11     21.35 o 
   6  13   4       93.85       25.56     29.99 o 
   7  13   4        1.90       20.24     26.40 o 
  -8  14   4      540.75      624.43     45.38 o 
  -7  14   4       38.03       21.81     18.73 o 
  -6  14   4      309.54      308.36     32.63 o 
  -5  14   4       24.63       28.89     16.60 o 
  -4  14   4      191.08      204.68     25.90 o 
  -3  14   4       22.41       12.84     15.31 o 
  -2  14   4       81.72       59.49     19.01 o 
  -1  14   4        2.97       -4.68     13.45 o 
   0  14   4       29.20       24.98     20.16 o 
   1  14   4      526.71      536.15     92.95 o 
   2  14   4      302.07      234.71     59.80 o 
   3  14   4       52.51        8.90     26.92 o 
   4  14   4       19.81       -9.15     23.52 o 
   5  14   4      313.08      312.65     45.53 o 
  -5  15   4      210.60      277.85     31.84 o 
  -4  15   4        6.69       -5.21     16.43 o 
  -3  15   4      249.08      225.52     27.86 o 
  -2  15   4        0.30      -23.67     13.75 o 
  -1  15   4        4.94      -24.38     29.65 o 
   0  15   4      503.14      516.59     77.19 o 
   1  15   4      181.45      218.21     47.15 o 
   2  15   4        1.86      -22.62     53.21 o 
   3  15   4       38.60       31.35     30.08 o 
 -17   1   5       63.64       48.17     14.58 o 
 -16   1   5       27.39       30.32     12.66 o 
 -15   1   5      297.72      327.18     23.97 o 
 -14   1   5      186.27      177.89     17.77 o 
 -13   1   5       13.51        5.96      7.75 o 
 -12   1   5      249.47      240.68     15.86 o 
 -11   1   5      771.18      795.29     20.80 o 
 -10   1   5       22.16       16.40      5.42 o 
  -9   1   5      474.81      478.95     16.24 o 
  -8   1   5      494.77      514.22     15.86 o 
  -7   1   5      381.85      335.00     65.36 o 
  -6   1   5      301.08      317.13     14.01 o 
  -5   1   5     2752.44     2839.49     42.12 o 
  -4   1   5      382.80      396.52     12.79 o 
  -3   1   5     1260.65     1299.72     25.92 o 
  -2   1   5       59.97       47.77      4.56 o 
  -1   1   5      275.29      272.01      9.59 o 
   0   1   5       80.41       97.61      6.95 o 
   1   1   5        0.54        2.30      5.25 o 
   2   1   5       47.94       70.33      9.03 o 
   3   1   5     1401.89     1581.71     35.88 o 
   4   1   5       67.33       66.04     13.49 o 
   5   1   5      198.45      213.61     13.57 o 
   6   1   5       51.77       79.93     29.51 o 
   7   1   5      400.12      394.77     36.86 o 
   8   1   5     2502.06     2559.73    115.39 o 
   9   1   5       79.91      140.84     37.24 o 
  10   1   5      306.43      310.07     34.53 o 
  11   1   5       13.39       33.77     24.94 o 
  12   1   5       27.50       10.09     25.69 o 
  13   1   5        0.41      -35.92     34.67 o 
 -17   2   5       34.69       35.92     13.54 o 
 -16   2   5        1.48       -1.82     10.76 o 
 -15   2   5        0.86       -9.90      9.47 o 
 -14   2   5      183.46      172.63     17.26 o 
 -13   2   5      575.11      575.10     24.65 o 
 -12   2   5      543.14      563.24     22.62 o 
 -11   2   5      286.66      245.86     15.33 o 
 -10   2   5      853.88      837.16     23.25 o 
  -9   2   5       67.67       90.27     10.11 o 
  -8   2   5     1251.90     1282.22     27.25 o 
  -7   2   5       78.49       66.45      6.46 o 
  -6   2   5      253.97      267.47     20.13 o 
  -5   2   5     1258.78     1331.68     27.61 o 
  -4   2   5     3386.73     2122.07     80.61 o 
  -3   2   5      148.20      127.96     27.59 o 
  -2   2   5      170.49      203.26     10.72 o 
  -1   2   5      728.30      716.97     13.83 o 
   0   2   5        8.65       11.87      4.38 o 
   1   2   5       50.78       53.90      7.32 o 
   2   2   5       83.21      128.92     12.28 o 
   3   2   5     1088.43     1016.11     29.04 o 
   4   2   5      307.33      337.51     18.98 o 
   5   2   5      404.80      414.08     26.02 o 
   6   2   5      246.58      234.70     22.80 o 
   7   2   5      589.78      515.83     29.86 o 
   8   2   5      445.49      535.01     32.10 o 
   9   2   5       97.87       97.17     36.26 o 
  10   2   5        0.37      -30.94     28.19 o 
  11   2   5       79.48      124.38     29.15 o 
  12   2   5       13.22       -6.76     25.04 o 
  13   2   5        0.70      -38.33     26.17 o 
 -17   3   5       48.12       41.42     14.32 o 
 -16   3   5       16.36        2.47     11.11 o 
 -15   3   5       99.28       86.01     14.81 o 
 -14   3   5      552.59      577.60     25.76 o 
 -13   3   5     1655.45     1612.25     40.64 o 
 -12   3   5      210.26      221.89     15.71 o 
 -11   3   5      513.89      482.99     20.97 o 
 -10   3   5      985.77      993.19     42.26 o 
  -9   3   5     1131.92     1115.83     26.56 o 
  -8   3   5     1877.19     1981.83     34.38 o 
  -7   3   5      193.92      211.79     12.10 o 
  -6   3   5      146.35      128.79      8.21 o 
  -5   3   5     1537.80     1537.84     47.05 o 
  -4   3   5     3332.02     3327.36     58.40 o 
  -3   3   5     2319.57     1296.13    110.25 o 
  -2   3   5      143.70      124.84      9.29 o 
  -1   3   5      242.63      249.51     12.47 o 
   0   3   5      211.24      193.03      9.74 o 
   1   3   5      695.39      694.50     13.67 o 
   2   3   5      153.16      117.65     12.57 o 
   3   3   5        8.17        9.60      8.35 o 
   4   3   5     1735.47     1640.16     39.79 o 
   5   3   5      213.52      217.79     17.98 o 
   6   3   5        4.29       31.37     15.29 o 
   7   3   5      363.84      389.22     36.35 o 
   8   3   5      152.58      162.15     23.27 o 
   9   3   5       12.61       -3.67     12.82 o 
  10   3   5       24.65       62.05     25.44 o 
  11   3   5       30.02       13.63     26.61 o 
  12   3   5      121.75      106.83     47.35 o 
  13   3   5        3.90      -27.20     36.12 o 
 -16   4   5       41.30       29.51     12.84 o 
 -15   4   5        0.25        0.12      9.46 o 
 -14   4   5        2.37       -0.83      8.51 o 
 -13   4   5      125.25      132.32     13.58 o 
 -12   4   5      408.84      429.66     21.56 o 
 -11   4   5      124.64      126.85     12.35 o 
 -10   4   5      106.97      123.46     13.23 o 
  -9   4   5       44.18       31.96      7.53 o 
  -8   4   5      210.25      213.28     10.97 o 
  -7   4   5      324.68      319.69     12.88 o 
  -6   4   5      212.59      192.12     10.65 o 
  -5   4   5       12.42       12.81      4.45 o 
  -4   4   5       46.31       55.05      7.19 o 
  -3   4   5       53.88       39.01      5.64 o 
  -2   4   5       94.24       92.62     10.04 o 
  -1   4   5     3351.44     3304.17     46.50 o 
   0   4   5      118.55      155.22      9.33 o 
   1   4   5     2705.31     2618.72     39.02 o 
   2   4   5     1456.42     1464.36     36.57 o 
   3   4   5        0.10       -0.64      8.12 o 
   4   4   5       89.60      104.29     14.01 o 
   5   4   5      396.47      446.35     23.78 o 
   6   4   5     1247.87     1279.02     46.13 o 
   7   4   5       45.54       76.93     35.80 o 
   8   4   5       81.55       68.47     16.31 o 
   9   4   5        5.69       22.59     13.84 o 
  10   4   5       43.05       -8.19     44.67 o 
  11   4   5       57.09       64.00     28.64 o 
  12   4   5        1.88      -21.65     26.25 o 
  13   4   5       24.54       12.49     29.16 o 
 -16   5   5        1.59        5.95     11.51 o 
 -15   5   5      546.56      509.96     26.19 o 
 -14   5   5     1189.59     1141.92     34.07 o 
 -13   5   5      239.70      224.84     23.59 o 
 -12   5   5      663.97      645.22     24.95 o 
 -11   5   5       31.96       33.39      8.64 o 
 -10   5   5     1086.35     1060.17     33.41 o 
  -9   5   5      101.17      115.61     11.19 o 
  -8   5   5      258.07      271.68     16.50 o 
  -7   5   5      603.57      550.84     19.40 o 
  -6   5   5     2175.20     2113.73     49.16 o 
  -5   5   5      360.77      365.00     28.47 o 
  -4   5   5     1059.74     1000.12     24.69 o 
  -3   5   5     2258.38     2415.83     36.93 o 
  -2   5   5     5258.62     5281.55     85.19 o 
  -1   5   5        0.69       -3.79      4.66 o 
   0   5   5     1001.39      984.39     21.41 o 
   1   5   5      714.66      758.41     18.60 o 
   2   5   5     2633.15     2560.28     52.29 o 
   3   5   5      907.57      956.31     31.23 o 
   4   5   5       95.43      106.05     14.91 o 
   5   5   5        2.42       -5.21      9.67 o 
   6   5   5      426.17      412.43     30.31 o 
   7   5   5     1658.05     1786.93     50.43 o 
   8   5   5       27.70       25.42     17.60 o 
   9   5   5       32.08       -6.46     13.77 o 
  10   5   5      276.48      295.76     28.41 o 
  11   5   5       28.64      -19.06     25.33 o 
  12   5   5       10.16       -2.46     28.36 o 
  13   5   5       78.67       67.70     32.22 o 
 -16   6   5        1.08      -22.99     11.50 o 
 -15   6   5      233.33      251.48     23.98 o 
 -14   6   5       55.67       46.60     14.18 o 
 -13   6   5        0.81       -0.38     10.19 o 
 -12   6   5      209.56      225.43     25.19 o 
 -11   6   5        3.76       12.90      8.01 o 
 -10   6   5     1745.27     1741.27     40.30 o 
  -9   6   5     1304.29     1252.40     32.50 o 
  -8   6   5        2.50        3.92      6.71 o 
  -7   6   5       70.43       60.47     16.46 o 
  -6   6   5      162.24      171.57     13.70 o 
  -5   6   5     1290.27     1144.73     29.72 o 
  -4   6   5      142.16      136.93      9.67 o 
  -3   6   5     1686.97     1681.90     28.96 o 
  -2   6   5      235.26      269.53     13.98 o 
  -1   6   5      234.72      208.64     13.57 o 
   0   6   5      214.17      200.95     12.44 o 
   1   6   5      830.95      871.01     21.04 o 
   2   6   5      348.43      293.79     19.59 o 
   3   6   5     2023.62     2009.92     46.70 o 
   4   6   5      156.36      125.75     14.68 o 
   5   6   5      119.11      107.74     14.79 o 
   6   6   5       21.40       31.71     11.62 o 
   7   6   5      299.83      305.33     25.52 o 
   8   6   5       21.39       50.35     17.59 o 
   9   6   5      189.02      220.99     25.78 o 
  10   6   5      170.65      200.90     26.16 o 
  11   6   5      142.50      139.48     25.12 o 
  12   6   5        9.71        4.81     28.36 o 
 -15   7   5      189.09      160.86     21.39 o 
 -14   7   5       43.65       19.77     14.85 o 
 -13   7   5      363.48      376.86     37.14 o 
 -12   7   5       60.08       39.71     12.83 o 
 -11   7   5      318.23      335.08     37.89 o 
 -10   7   5      210.50      214.86     19.92 o 
  -9   7   5     1428.73     1357.14     40.75 o 
  -8   7   5     2163.79     2112.60     51.15 o 
  -7   7   5     1732.31     1744.22     44.33 o 
  -6   7   5      109.70      122.90     14.60 o 
  -5   7   5      515.93      461.71     26.58 o 
  -4   7   5     3844.87     3751.90     81.39 o 
  -3   7   5       60.19       45.12      8.01 o 
  -2   7   5      574.19      567.08     20.46 o 
  -1   7   5      210.23      227.13     12.78 o 
   0   7   5       97.72       62.14     16.13 o 
   1   7   5       10.73        9.59      6.05 o 
   2   7   5      607.15      666.84     25.54 o 
   3   7   5       30.74       31.07     10.22 o 
   4   7   5     2484.78     2709.80     53.38 o 
   5   7   5       49.94       70.91     13.49 o 
   6   7   5       77.00       75.79     14.34 o 
   7   7   5        2.12        3.39     15.35 o 
   8   7   5      213.13      243.85     25.93 o 
   9   7   5       40.87       -1.86     19.76 o 
  10   7   5        2.43      -32.43     16.21 o 
  11   7   5      154.28      130.10     24.57 o 
  12   7   5       48.83       -4.53     29.35 o 
 -15   8   5      115.24      111.12     19.84 o 
 -14   8   5      120.00      128.52     19.76 o 
 -13   8   5       31.30       47.33     13.93 o 
 -12   8   5      476.06      493.53     31.27 o 
 -11   8   5        6.49        8.93     11.46 o 
 -10   8   5       11.07       10.16     10.01 o 
  -9   8   5       21.31       22.30     10.58 o 
  -8   8   5     1122.83     1203.34     38.28 o 
  -7   8   5      689.58      657.46     28.61 o 
  -6   8   5     1192.12     1212.97     36.69 o 
  -5   8   5       67.08       67.42     10.88 o 
  -4   8   5        3.58       -2.66      6.77 o 
  -3   8   5       41.80       30.62      7.49 o 
  -2   8   5       78.04       39.12     16.06 o 
  -1   8   5     2716.12     2713.67     49.87 o 
   0   8   5       32.88       38.74      7.88 o 
   1   8   5        6.77        2.34      6.34 o 
   2   8   5      158.51      169.56     17.51 o 
   3   8   5        1.44      -10.23     10.08 o 
   4   8   5      198.49      199.12     17.98 o 
   5   8   5      194.28      198.99     18.33 o 
   6   8   5        3.27       -6.10     16.19 o 
   7   8   5        1.39      -19.89     19.19 o 
   8   8   5       14.42       -1.75     16.95 o 
   9   8   5       36.99       11.90     17.74 o 
  10   8   5       71.45       29.87     19.46 o 
  11   8   5        5.31      -24.48     33.56 o 
 -14   9   5       57.53       57.53     16.30 o 
 -13   9   5      577.64      575.43     35.64 o 
 -12   9   5       62.79      108.09     20.35 o 
 -11   9   5        8.55       20.34     12.04 o 
 -10   9   5       94.22       71.38     14.62 o 
  -9   9   5      624.38      626.73     32.14 o 
  -8   9   5      129.77      137.19     17.39 o 
  -7   9   5     1179.04     1218.30     38.94 o 
  -6   9   5        2.31       -0.85      8.80 o 
  -5   9   5       60.07       69.68     13.21 o 
  -4   9   5      273.83      274.80     17.90 o 
  -3   9   5      186.30      181.29     15.89 o 
  -2   9   5      455.39      483.13     21.62 o 
  -1   9   5      384.60      415.44     19.11 o 
   0   9   5      143.85      129.76     12.06 o 
   1   9   5     1783.44     1857.10     42.00 o 
   2   9   5      238.54      275.94     21.71 o 
   3   9   5       76.83       55.18     12.98 o 
   4   9   5      606.48      668.31     27.91 o 
   5   9   5        2.22        6.55     21.04 o 
   6   9   5      394.99      387.26     29.13 o 
   7   9   5      359.61      409.73     30.61 o 
   8   9   5       28.01       -0.32     24.80 o 
   9   9   5      287.59      266.47     42.16 o 
  10   9   5       76.51       73.24     23.10 o 
 -13  10   5       31.80       31.32     15.20 o 
 -12  10   5        0.07       14.24     12.69 o 
 -11  10   5      140.54      189.89     30.85 o 
 -10  10   5      285.84      286.89     25.05 o 
  -9  10   5        0.19       -6.44     10.30 o 
  -8  10   5       34.09       23.57     11.56 o 
  -7  10   5      174.59      166.18     18.45 o 
  -6  10   5        6.90       12.60      9.95 o 
  -5  10   5      235.64      221.51     19.94 o 
  -4  10   5        4.54       -6.74      8.20 o 
  -3  10   5       50.20       68.97     12.03 o 
  -2  10   5       85.87       93.95     11.28 o 
  -1  10   5      699.72      675.47     25.25 o 
   0  10   5      617.94      589.06     21.27 o 
   1  10   5      910.51      967.02     30.53 o 
   2  10   5      846.13      895.13     35.54 o 
   3  10   5       20.41       14.02     13.47 o 
   4  10   5      990.78     1061.57    108.70 o 
   5  10   5       61.04       45.63     26.02 o 
   6  10   5      297.61      269.93     41.49 o 
   7  10   5      360.62      317.81     39.64 o 
   8  10   5       10.33      -22.21     17.54 o 
   9  10   5       31.59       21.36     21.34 o 
  10  10   5        0.03      -12.01     19.76 o 
 -12  11   5       29.54       40.36     16.21 o 
 -11  11   5       46.80       57.99     15.95 o 
 -10  11   5       50.80       34.52     14.36 o 
  -9  11   5       11.82       -6.05     12.16 o 
  -8  11   5       13.50       13.06     11.77 o 
  -7  11   5       55.49       62.75     15.08 o 
  -6  11   5       11.16       11.59     10.55 o 
  -5  11   5      316.24      268.23     26.43 o 
  -4  11   5      168.98      155.22     18.01 o 
  -3  11   5       76.57       65.45     12.75 o 
  -2  11   5        6.15       -2.62      8.32 o 
  -1  11   5      431.86      450.17     27.11 o 
   0  11   5       17.89       14.64     14.92 o 
   1  11   5       72.45       78.91     23.89 o 
   2  11   5      207.59      218.05     26.02 o 
   3  11   5      141.49      156.69     22.90 o 
   4  11   5       26.82       56.66     46.80 o 
   5  11   5      153.61      161.60     37.06 o 
   6  11   5       48.51       19.82     23.43 o 
   7  11   5      177.80      148.95     33.62 o 
   8  11   5        0.82      -16.05     22.45 o 
   9  11   5        8.01      -28.20     19.92 o 
 -11  12   5        2.65      -10.16     13.78 o 
 -10  12   5        5.75        3.55     13.94 o 
  -9  12   5      132.74      186.22     27.50 o 
  -8  12   5       23.55       33.40     14.75 o 
  -7  12   5        0.76       -7.99     11.62 o 
  -6  12   5       70.45       48.19     13.72 o 
  -5  12   5        0.32       -2.81     15.35 o 
  -4  12   5      359.57      278.37     30.05 o 
  -3  12   5      328.73      349.42     32.32 o 
  -2  12   5       45.17       28.74     13.68 o 
  -1  12   5      194.32      152.81     19.23 o 
   0  12   5      296.68      271.01     28.85 o 
   1  12   5       29.06       -4.46     15.21 o 
   2  12   5        1.83        6.35     16.42 o 
   3  12   5       28.17       15.06     32.36 o 
   4  12   5       20.09      -37.10     19.92 o 
   5  12   5       70.28       37.60     26.76 o 
   6  12   5        3.20        6.87     23.35 o 
   7  12   5        0.01       11.21     24.46 o 
  -9  13   5       34.24       49.29     19.83 o 
  -8  13   5       65.99       60.92     19.99 o 
  -7  13   5      203.06      168.16     25.58 o 
  -6  13   5       35.83       45.21     18.21 o 
  -5  13   5      160.48      106.95     21.00 o 
  -4  13   5       24.12        8.53     14.90 o 
  -3  13   5        9.62        2.05     13.44 o 
  -2  13   5        1.35       -8.09     16.05 o 
  -1  13   5        0.08      -23.53     15.72 o 
   0  13   5      132.65      141.03     24.76 o 
   1  13   5        4.17      -11.25     21.44 o 
   2  13   5        1.01      -30.11     24.36 o 
   3  13   5       46.98        1.37     26.78 o 
   4  13   5       12.50      -28.77     23.50 o 
   5  13   5       80.25       70.29     30.78 o 
   6  13   5        0.19      -13.48     23.75 o 
  -8  14   5      110.48      137.42     25.97 o 
  -7  14   5       56.64       28.44     19.09 o 
  -6  14   5      210.57      137.76     24.88 o 
  -5  14   5      243.29      240.33     29.57 o 
  -4  14   5        7.15      -10.40     15.27 o 
  -3  14   5        7.73       13.04     20.08 o 
  -2  14   5        1.75        8.49     42.66 o 
  -1  14   5      143.22      158.22     44.80 o 
   0  14   5       18.43       -5.46     19.26 o 
   1  14   5       70.34       48.73     53.60 o 
   2  14   5       24.66      -17.48     26.68 o 
   3  14   5        3.42      -21.24     27.00 o 
   4  14   5      152.56       71.05     31.84 o 
  -4  15   5       72.14       52.67     19.66 o 
  -3  15   5        0.01       -2.59     23.16 o 
  -2  15   5       93.35       77.82     28.90 o 
  -1  15   5       38.66       29.73     24.70 o 
   0  15   5       39.88       80.01     49.90 o 
   1  15   5      119.62       39.93     32.81 o 
 -17   0   6       63.45       36.36     17.02 o 
 -16   0   6       36.67       41.91     21.76 o 
 -15   0   6     1322.35     1259.96     50.77 o 
 -14   0   6       23.44       25.24     16.08 o 
 -13   0   6       55.57       76.97     36.75 o 
 -12   0   6      167.03      178.15     25.84 o 
 -11   0   6     3016.39     3019.64     96.83 o 
 -10   0   6      153.83      127.28     14.98 o 
  -9   0   6       30.93       19.20     10.12 o 
  -8   0   6      173.22      179.57     27.91 o 
  -7   0   6        0.17       -1.09      5.48 o 
  -6   0   6      878.77      927.84     32.22 o 
  -5   0   6      251.36      381.46     16.56 o 
  -4   0   6     2488.55     2477.77     46.90 o 
  -3   0   6     1157.65     1126.56     34.93 o 
  -2   0   6        1.72       -6.84      3.86 o 
  -1   0   6      396.58      390.86     16.16 o 
   0   0   6     1397.26     1451.32     36.99 o 
   1   0   6     1401.07     1438.29     66.11 o 
   2   0   6     3441.24     3630.43     77.43 o 
   3   0   6      300.11      372.00     24.97 o 
   4   0   6       21.13       27.71     10.83 o 
   5   0   6      553.63       11.26     12.10 o 
   6   0   6      335.29      201.44     54.29 o 
   7   0   6     3115.58     3144.89    152.52 o 
   8   0   6      859.21     1055.36     92.97 o 
   9   0   6      122.92       55.84     50.30 o 
  10   0   6      322.53      298.09     68.29 o 
  11   0   6      199.66      274.09     71.35 o 
  12   0   6      319.00      284.66     72.85 o 
  13   0   6      128.72      149.90     69.96 o 
 -17   1   6       42.60       51.13     14.79 o 
 -16   1   6       31.65       37.55     13.14 o 
 -15   1   6       46.57       57.40     15.47 o 
 -14   1   6      136.42      113.99     15.27 o 
 -13   1   6       69.76       62.90     10.50 o 
 -12   1   6     1677.25     1614.49     37.11 o 
 -11   1   6      191.25      194.28     13.03 o 
 -10   1   6      572.55      571.83     18.87 o 
  -9   1   6      103.51      109.46     12.71 o 
  -8   1   6      955.15      881.52     23.81 o 
  -7   1   6       62.49       55.78      6.60 o 
  -6   1   6      175.86      165.27      9.88 o 
  -5   1   6     1187.63     1144.41     22.10 o 
  -4   1   6      484.43      604.55     14.17 o 
  -3   1   6     4298.84     4237.60     49.13 o 
  -2   1   6      148.88      125.36      8.32 o 
  -1   1   6      467.96      409.85     11.24 o 
   0   1   6       64.73       89.34      6.81 o 
   1   1   6      337.92      273.41     14.35 o 
   2   1   6      800.33      790.15     23.04 o 
   3   1   6      205.48      171.18     11.69 o 
   4   1   6      430.78      445.45     29.19 o 
   5   1   6      317.89      325.49     25.97 o 
   6   1   6      959.89     1056.41     64.29 o 
   7   1   6      289.15      247.55     42.92 o 
   8   1   6     5081.97     5360.59    241.34 o 
   9   1   6      337.28      291.61     52.96 o 
  10   1   6       39.07       48.84     37.09 o 
  11   1   6      269.01      237.40     35.26 o 
  12   1   6       47.77       48.15     28.61 o 
  13   1   6        2.55      -35.07     49.69 o 
 -17   2   6      162.14      201.28     21.73 o 
 -16   2   6       45.61       38.06     13.42 o 
 -15   2   6      162.09      159.67     18.11 o 
 -14   2   6      730.47      732.52     31.01 o 
 -13   2   6      464.17      435.60     22.15 o 
 -12   2   6      197.41      200.81     15.15 o 
 -11   2   6     2517.80     2391.88     44.89 o 
 -10   2   6      617.95      619.71     18.68 o 
  -9   2   6       99.93       75.13      8.17 o 
  -8   2   6      105.44       91.33      9.34 o 
  -7   2   6       82.25       73.05      7.06 o 
  -6   2   6      167.12      201.23     10.81 o 
  -5   2   6      657.53      604.83     15.60 o 
  -4   2   6     1517.34     1563.79     28.21 o 
  -3   2   6      114.08       83.49      7.44 o 
  -2   2   6     1589.30     1373.31     27.54 o 
  -1   2   6     2476.81     2514.76     31.23 o 
   0   2   6      761.21      734.47     19.02 o 
   1   2   6        1.28       -5.45      4.70 o 
   2   2   6       47.69       28.41     10.02 o 
   3   2   6      165.34      136.30     17.87 o 
   4   2   6        0.14       13.62      9.32 o 
   5   2   6        7.79       14.63     13.74 o 
   6   2   6      359.85      449.14     28.50 o 
   7   2   6       53.20      105.14     36.32 o 
   8   2   6      304.69      295.58     45.16 o 
   9   2   6      503.57      600.29    101.28 o 
  10   2   6      435.99      404.07     39.39 o 
  11   2   6      268.42      262.08     42.68 o 
  12   2   6      105.92       39.04     29.67 o 
 -16   3   6      111.88      112.08     17.37 o 
 -15   3   6      153.73      126.75     20.72 o 
 -14   3   6       19.11       16.16      9.18 o 
 -13   3   6      110.46       92.59     12.05 o 
 -12   3   6      494.79      492.16     23.14 o 
 -11   3   6     4224.23     4245.82     66.67 o 
 -10   3   6       14.79        9.51      7.33 o 
  -9   3   6       38.88       27.39      9.05 o 
  -7   3   6      348.14      348.20     21.43 o 
  -6   3   6      651.05      632.36     16.63 o 
  -5   3   6      167.25      180.90     10.84 o 
  -4   3   6      295.13      334.13     13.58 o 
  -3   3   6     1374.14     1345.81     25.58 o 
  -2   3   6       69.53       64.79      8.04 o 
  -1   3   6     3689.04     3743.76     48.40 o 
   0   3   6      246.47      242.53      9.62 o 
   1   3   6        1.82       -4.04      4.51 o 
   2   3   6      274.16      262.93     27.91 o 
   3   3   6      172.66      142.06     15.67 o 
   4   3   6      139.06      131.96     15.82 o 
   5   3   6        2.54      -20.92     14.55 o 
   6   3   6      149.27      158.85     28.54 o 
   7   3   6      143.49      134.39     21.91 o 
   8   3   6      110.58      114.35     37.32 o 
   9   3   6       58.66       83.62     37.20 o 
  10   3   6        4.83       -0.68     24.88 o 
  11   3   6        0.88      -22.86     24.50 o 
  12   3   6      121.16       95.16     33.40 o 
 -16   4   6       35.01       25.99     12.96 o 
 -15   4   6      277.04      284.81     20.42 o 
 -14   4   6      432.22      396.86     24.32 o 
 -13   4   6      247.31      251.31     18.19 o 
 -12   4   6      557.66      534.09     23.54 o 
 -11   4   6        8.31        4.33      7.10 o 
 -10   4   6      173.14      163.40     13.54 o 
  -9   4   6     1517.06     1459.07     32.12 o 
  -8   4   6      816.14      806.86     30.86 o 
  -7   4   6       60.27       38.51     15.64 o 
  -6   4   6       89.16       99.02      9.82 o 
  -5   4   6     1003.85     1004.28     25.48 o 
  -4   4   6        4.11       15.02      5.15 o 
  -3   4   6       54.78       77.18      9.38 o 
  -2   4   6     4001.98     4259.75     64.63 o 
  -1   4   6      420.52      417.26     15.08 o 
   0   4   6       29.43       34.88      8.42 o 
   1   4   6      266.49      290.82     11.95 o 
   2   4   6      244.06      265.06     19.10 o 
   3   4   6      746.78      804.07     30.60 o 
   4   4   6      268.79      277.63     25.57 o 
   5   4   6       21.83        0.64     14.56 o 
   6   4   6        8.03        1.95     16.16 o 
   7   4   6        0.68       78.19     33.64 o 
   8   4   6      251.12      275.79     28.90 o 
   9   4   6       15.48        0.19     24.12 o 
  10   4   6        1.31      -34.16     23.80 o 
  11   4   6       87.46       54.05     30.46 o 
  12   4   6        3.51      -19.38     38.70 o 
 -16   5   6       17.17       11.83     12.13 o 
 -15   5   6       19.25       17.58     11.35 o 
 -14   5   6        4.44        4.98      9.01 o 
 -13   5   6       59.43       76.90     11.78 o 
 -12   5   6      127.77      120.41     13.07 o 
 -11   5   6      101.46       83.71     11.17 o 
 -10   5   6       45.82       49.50      9.14 o 
  -9   5   6       19.38        5.09      7.04 o 
  -8   5   6       13.94       18.87      7.47 o 
  -7   5   6      157.69      181.59     14.91 o 
  -6   5   6       63.41       50.32      9.98 o 
  -5   5   6      428.27      442.22     22.08 o 
  -4   5   6       76.56       65.51      9.44 o 
  -3   5   6      135.62      155.97     14.52 o 
  -2   5   6        4.07       -3.00      5.27 o 
  -1   5   6        2.19       -3.26      5.01 o 
   0   5   6      618.92      637.78     19.51 o 
   1   5   6       28.96       21.43      6.14 o 
   2   5   6       70.46       80.05     18.29 o 
   3   5   6      264.42      271.03     29.77 o 
   4   5   6      212.93      260.15     21.53 o 
   5   5   6       35.51       46.47     13.36 o 
   6   5   6      259.61      246.65     22.35 o 
   7   5   6       39.22       50.73     31.04 o 
   8   5   6      184.96      145.27     21.88 o 
   9   5   6       58.90       46.77     17.48 o 
  10   5   6       18.36      -20.54     25.69 o 
  11   5   6       66.00       21.92     37.86 o 
  12   5   6        8.93      -22.70     30.07 o 
 -16   6   6        1.67       -7.55     12.52 o 
 -15   6   6        1.72        3.77     12.01 o 
 -14   6   6        5.88        3.21     11.04 o 
 -13   6   6        0.80       15.57     11.12 o 
 -12   6   6      140.62      125.14     19.70 o 
 -11   6   6      167.54      194.83     19.57 o 
 -10   6   6     1175.55     1210.83     33.70 o 
  -9   6   6     2333.86     2287.26     47.38 o 
  -8   6   6       71.03       80.66     11.69 o 
  -7   6   6      318.42      351.07     18.50 o 
  -6   6   6       65.55       26.84     12.56 o 
  -5   6   6        3.87        3.64      4.59 o 
  -4   6   6        7.51        2.94      4.57 o 
  -3   6   6        8.36        1.80      5.07 o 
  -2   6   6      379.85      413.00     17.85 o 
  -1   6   6      298.24      324.89     17.74 o 
   0   6   6      469.82      506.61     17.21 o 
   1   6   6      381.63      436.22     21.22 o 
   2   6   6      474.90      511.18     28.60 o 
   3   6   6      507.32      507.03     26.68 o 
   4   6   6      143.98      133.48     17.69 o 
   5   6   6        5.92      -13.53     11.49 o 
   6   6   6      500.07      531.69     26.42 o 
   7   6   6        4.92      -10.88     15.00 o 
   8   6   6      184.87      145.56     22.16 o 
   9   6   6        0.00        5.55     16.50 o 
  10   6   6      146.40      190.76     35.04 o 
  11   6   6       32.59      -26.49     28.48 o 
 -15   7   6       95.78       82.11     17.50 o 
 -14   7   6      136.60      122.29     18.97 o 
 -13   7   6        7.63       22.62     12.13 o 
 -12   7   6        0.04       -5.94     10.28 o 
 -11   7   6        0.00       -1.92      9.14 o 
 -10   7   6     1218.38     1188.14     39.88 o 
  -9   7   6      508.72      482.95     28.70 o 
  -8   7   6       20.42       -0.17     10.51 o 
  -7   7   6      564.06      595.29     27.75 o 
  -6   7   6        1.68       -7.17      7.01 o 
  -5   7   6      254.17      200.52     19.00 o 
  -4   7   6      332.24      350.72     18.40 o 
  -3   7   6      683.66      654.41     22.94 o 
  -2   7   6      237.69      241.19     14.16 o 
  -1   7   6      306.86      322.13     15.98 o 
   0   7   6       24.37       11.97      6.71 o 
   1   7   6      125.96      115.16     13.67 o 
   2   7   6        2.83       -2.76     11.50 o 
   3   7   6      104.02      127.88     27.79 o 
   4   7   6      418.44      476.48     25.07 o 
   5   7   6      575.52      575.39     32.25 o 
   6   7   6       32.20       37.99     17.54 o 
   7   7   6       15.24       11.84     16.39 o 
   8   7   6      165.71      121.44     22.99 o 
   9   7   6        8.22      -12.26     16.95 o 
  10   7   6        0.58      -31.86     15.93 o 
  11   7   6        7.76       -2.75     29.96 o 
 -14   8   6      107.97      126.03     19.72 o 
 -13   8   6      146.50      165.63     20.79 o 
 -12   8   6        0.84       -5.04     10.38 o 
 -11   8   6      518.61      468.90     30.37 o 
 -10   8   6       26.09       47.57     12.69 o 
  -9   8   6      941.56      929.84     35.44 o 
  -8   8   6       84.97       82.74     15.99 o 
  -7   8   6      123.32      123.99     15.78 o 
  -6   8   6      507.45      506.71     26.94 o 
  -5   8   6      992.58      993.83     33.05 o 
  -4   8   6     1022.28      972.29     69.26 o 
  -3   8   6      140.22      153.21     15.77 o 
  -2   8   6        6.87        7.55      8.55 o 
  -1   8   6       15.39       20.50      8.86 o 
   0   8   6      167.95      192.33     15.21 o 
   1   8   6      452.28      423.74     20.75 o 
   2   8   6       39.74       22.37     11.89 o 
   3   8   6        0.21       -8.64     11.27 o 
   4   8   6       80.22      102.95     16.04 o 
   5   8   6      356.31      334.04     22.79 o 
   6   8   6      187.56      206.70     24.11 o 
   7   8   6      279.93      310.08     50.53 o 
   8   8   6      110.90       79.62     22.00 o 
   9   8   6      328.83      347.79     32.13 o 
  10   8   6        2.64      -12.24     18.52 o 
 -14   9   6      207.40      202.43     23.72 o 
 -13   9   6      127.66      156.61     24.70 o 
 -12   9   6      505.98      559.09     37.23 o 
 -11   9   6      192.46      156.15     21.08 o 
 -10   9   6       16.38       -7.06     10.22 o 
  -9   9   6       23.00       13.94     11.20 o 
  -8   9   6        5.41       -0.91      9.41 o 
  -7   9   6      914.90      870.62     33.25 o 
  -6   9   6      535.16      625.67     28.64 o 
  -5   9   6      107.97      107.76     14.98 o 
  -4   9   6     1376.70     1276.91     34.43 o 
  -3   9   6     1002.06     1066.05     31.30 o 
  -2   9   6      191.42      197.82     15.68 o 
  -1   9   6      780.74      776.12     24.05 o 
   0   9   6      180.80      202.80     17.62 o 
   1   9   6     1062.71     1160.44     33.62 o 
   2   9   6       11.63       -3.93     18.84 o 
   3   9   6       24.60       51.22     14.97 o 
   4   9   6      341.95      359.88     27.93 o 
   5   9   6       67.42       61.62     20.49 o 
   6   9   6     1023.68     1171.24     45.15 o 
   7   9   6      207.77      172.12     24.86 o 
   8   9   6      249.90      265.07     29.70 o 
   9   9   6       19.77       23.12     25.58 o 
 -13  10   6      196.96      172.16     22.69 o 
 -12  10   6        0.59        7.47     13.28 o 
 -11  10   6      152.91      131.18     19.52 o 
 -10  10   6       34.24       17.13     12.09 o 
  -9  10   6       44.22       51.30     14.13 o 
  -8  10   6        7.53       13.28     10.86 o 
  -7  10   6       70.49       23.54     11.50 o 
  -6  10   6      200.03      211.96     25.65 o 
  -5  10   6        0.06        8.12     10.38 o 
  -4  10   6       12.77       -5.82      9.00 o 
  -3  10   6       25.67       24.69     10.35 o 
  -2  10   6      424.11      444.74     20.68 o 
  -1  10   6        9.24       10.09     10.18 o 
   0  10   6     1089.71     1125.54     33.93 o 
   1  10   6      715.24      703.10     28.42 o 
   2  10   6      151.85      151.05     18.98 o 
   3  10   6       61.62       78.35     16.52 o 
   4  10   6      407.00      409.77     34.87 o 
   5  10   6      103.74       85.90     29.26 o 
   6  10   6       12.07      -18.01     21.98 o 
   7  10   6      104.07      120.42     31.49 o 
   8  10   6        0.90      -19.44     20.50 o 
   9  10   6       13.51       -8.88     57.91 o 
 -12  11   6      163.47      183.96     23.76 o 
 -11  11   6       60.51       62.03     18.65 o 
 -10  11   6      436.60      466.26     42.89 o 
  -9  11   6       16.06        4.99     11.81 o 
  -8  11   6      691.11      680.35     36.06 o 
  -7  11   6        0.02       -1.19     10.52 o 
  -6  11   6      100.12       57.27     14.45 o 
  -5  11   6      147.41      182.63     19.81 o 
  -4  11   6       43.39       28.60     17.81 o 
  -3  11   6     1613.62     1610.34     41.59 o 
  -2  11   6        2.15       -3.97     10.97 o 
  -1  11   6      493.58      505.99     35.75 o 
   0  11   6      165.74      153.30     19.92 o 
   1  11   6      100.05       69.54     19.45 o 
   2  11   6      432.41      440.31     34.58 o 
   3  11   6      189.15      165.19     25.09 o 
   4  11   6       30.77       46.75     34.80 o 
   5  11   6       28.49       -6.04     23.02 o 
   6  11   6      125.12      149.79     33.48 o 
   7  11   6       13.72       -2.36     23.73 o 
   8  11   6      174.65      181.24     36.14 o 
 -11  12   6      259.03      297.54     28.86 o 
 -10  12   6      106.12      115.31     20.28 o 
  -9  12   6      281.23      323.10     28.27 o 
  -8  12   6       39.02       25.72     14.21 o 
  -7  12   6      568.83      601.28     35.79 o 
  -6  12   6        0.21        1.34     11.37 o 
  -5  12   6      407.75      390.21     27.70 o 
  -4  12   6      330.43      369.27     31.53 o 
  -3  12   6      181.30      219.20     29.57 o 
  -2  12   6      120.71      139.65     38.87 o 
  -1  12   6      135.24      155.47     24.82 o 
   0  12   6      222.02      219.12     27.91 o 
   1  12   6        1.72        0.47     24.36 o 
   2  12   6      333.32      307.83     32.96 o 
   3  12   6       72.49       34.32     62.89 o 
   4  12   6        0.81      -10.69     23.11 o 
   5  12   6       26.07        6.66     25.26 o 
   6  12   6       52.79       33.61     27.96 o 
  -9  13   6        2.27      -10.10     16.57 o 
  -8  13   6       18.28        3.74     16.55 o 
  -7  13   6      143.98      163.71     26.08 o 
  -6  13   6      898.39      927.69     52.71 o 
  -5  13   6        1.45       -5.94     13.00 o 
  -4  13   6        2.99       38.22     17.32 o 
  -3  13   6      127.80      150.37     32.10 o 
  -2  13   6      148.09      164.69     30.86 o 
  -1  13   6      247.79      227.55     29.50 o 
   0  13   6        1.00       -3.57     17.87 o 
   1  13   6        8.00       -2.80     17.99 o 
   2  13   6        0.00      -10.55     26.04 o 
   3  13   6      318.09      247.71     41.80 o 
   4  13   6        0.32      -25.87     54.59 o 
   5  13   6       22.39      -12.26     36.07 o 
  -7  14   6        1.95      -15.60     15.02 o 
  -6  14   6      383.69      399.57     36.96 o 
  -5  14   6      167.42      178.71     26.85 o 
  -4  14   6       80.33       98.03     23.58 o 
  -3  14   6       71.73       65.81     28.79 o 
  -2  14   6      108.97       85.03     36.46 o 
  -1  14   6      101.89       88.66     29.59 o 
   0  14   6      174.28      139.40     27.80 o 
   1  14   6      167.51      143.90     39.22 o 
   2  14   6      168.77      163.50     41.09 o 
 -17   1   7       93.85       92.53     15.38 o 
 -16   1   7       13.72       10.30     11.79 o 
 -15   1   7       26.78       18.09     14.87 o 
 -14   1   7       13.44       17.41     12.72 o 
 -13   1   7      380.48      395.82     21.74 o 
 -12   1   7      971.90      887.42     26.94 o 
 -11   1   7       12.40       25.00      6.99 o 
 -10   1   7      285.96      307.44     15.55 o 
  -9   1   7      619.58      638.34     21.99 o 
  -8   1   7      832.94      863.39     21.36 o 
  -7   1   7      737.21      691.35     18.48 o 
  -6   1   7       11.97        4.44      4.30 o 
  -5   1   7     1001.61     1043.11     20.45 o 
  -4   1   7        0.09       -4.38      3.70 o 
  -3   1   7     1621.92     1597.81     25.55 o 
  -2   1   7      106.84      128.87      7.67 o 
  -1   1   7      320.40      348.05     13.17 o 
   0   1   7       64.83       92.50      7.58 o 
   1   1   7       35.52       22.22      7.41 o 
   2   1   7      136.19      118.01     12.74 o 
   3   1   7        5.47       10.44     14.25 o 
   4   1   7       61.70       68.30     20.90 o 
   5   1   7      847.57      892.98     66.24 o 
   6   1   7      170.71      168.19     38.50 o 
   7   1   7        9.87      -18.95     29.78 o 
   8   1   7       24.94       90.01     35.99 o 
   9   1   7       76.48       18.68     37.04 o 
  10   1   7      815.39      696.37     65.42 o 
  11   1   7       20.15      -44.85     63.31 o 
  12   1   7       84.73       43.11     32.84 o 
 -16   2   7       12.81       13.61     12.23 o 
 -15   2   7       28.47        9.06     11.15 o 
 -14   2   7       38.71       24.59     11.10 o 
 -13   2   7        3.04       -4.64      7.25 o 
 -12   2   7       74.50       75.00     10.67 o 
 -11   2   7      206.27      227.99     16.07 o 
 -10   2   7     1380.73     1324.81     28.43 o 
  -9   2   7      576.68      540.21     20.47 o 
  -8   2   7      350.26      352.02     18.02 o 
  -7   2   7      254.04      293.72     14.23 o 
  -6   2   7     1103.21     1024.44     22.34 o 
  -5   2   7      108.19      115.14      8.90 o 
  -4   2   7       68.54       48.46      6.67 o 
  -3   2   7        0.50       -1.56      3.75 o 
  -2   2   7     2246.70     2357.63     36.93 o 
  -1   2   7        0.12        6.15      3.56 o 
   0   2   7        6.63        2.20      5.24 o 
   1   2   7      917.80      900.75     32.39 o 
   2   2   7      113.06       61.39     14.54 o 
   3   2   7        0.05       -4.99      9.72 o 
   4   2   7       73.62       43.57     19.57 o 
   5   2   7       13.96      -10.21     16.59 o 
   6   2   7       89.43       62.12     38.72 o 
   7   2   7       12.26       21.48     33.14 o 
   8   2   7        4.31      -17.58     32.72 o 
   9   2   7       59.59       54.47     70.31 o 
  10   2   7      444.22      376.82     62.10 o 
  11   2   7      166.75      221.48     57.70 o 
  12   2   7        2.42       -3.57     29.64 o 
 -16   3   7       65.85       64.81     14.95 o 
 -15   3   7        0.01        3.66     10.13 o 
 -14   3   7      217.29      240.49     31.64 o 
 -13   3   7       86.68       72.58     12.58 o 
 -12   3   7      135.21      116.90     12.81 o 
 -11   3   7     1324.63     1315.04     32.83 o 
 -10   3   7      197.43      186.39     14.42 o 
  -9   3   7      878.98      823.99     21.29 o 
  -8   3   7       46.31       14.23      8.50 o 
  -7   3   7     2066.48     1953.53     44.09 o 
  -6   3   7        0.45       -2.98      4.24 o 
  -5   3   7     1168.23     1215.00     28.35 o 
  -4   3   7       25.97       30.92      5.88 o 
  -3   3   7      198.82      234.61     11.77 o 
  -2   3   7      436.56      430.00     13.00 o 
  -1   3   7     4163.57     4091.67     49.21 o 
   0   3   7      231.93      227.56     10.33 o 
   1   3   7       30.46       14.66      6.55 o 
   2   3   7      240.25      222.99     19.04 o 
   3   3   7      418.77      453.92     30.06 o 
   4   3   7     1009.65     1032.93     35.47 o 
   5   3   7      147.56      134.68     22.32 o 
   6   3   7     1349.87     1477.55     51.28 o 
   7   3   7       79.91       58.23     35.21 o 
   8   3   7       41.13       61.29     36.04 o 
   9   3   7      191.99      121.11     42.62 o 
  10   3   7      185.95      118.82     43.58 o 
  11   3   7       89.33       56.32     31.29 o 
 -16   4   7       46.61       39.23     13.68 o 
 -15   4   7        2.84        6.58      9.58 o 
 -14   4   7        0.87       -1.69      8.32 o 
 -13   4   7        5.43        9.32      8.33 o 
 -12   4   7        2.00       -2.17      7.30 o 
 -11   4   7      202.52      161.39     14.63 o 
 -10   4   7      930.68      845.25     25.61 o 
  -9   4   7       39.36       38.70      8.38 o 
  -8   4   7       20.80       14.32      6.78 o 
  -7   4   7      409.02      427.80     18.58 o 
  -6   4   7      133.17      124.90     10.32 o 
  -5   4   7       51.95       44.95      7.34 o 
  -4   4   7     1209.79     1190.54     28.16 o 
  -3   4   7      185.79      184.08     12.84 o 
  -2   4   7        8.38        9.20      5.30 o 
  -1   4   7      209.11      211.37     12.60 o 
   0   4   7       11.45       10.69      4.86 o 
   1   4   7      924.36      957.01     28.73 o 
   2   4   7      270.48      295.53     21.64 o 
   3   4   7      277.48      298.81     22.45 o 
   4   4   7      174.67      200.55     20.71 o 
   5   4   7       41.64       58.16     19.22 o 
   6   4   7        4.21       28.79     18.24 o 
   7   4   7       28.26       26.29     61.76 o 
   8   4   7        1.63      -31.99     55.09 o 
   9   4   7      140.34      165.37     33.14 o 
  10   4   7      133.04      141.01     33.41 o 
  11   4   7        9.55        4.19     29.55 o 
 -16   5   7      503.71      505.93     31.26 o 
 -15   5   7       28.72       37.76     12.72 o 
 -14   5   7       47.16       19.49     11.05 o 
 -13   5   7      308.24      277.41     19.30 o 
 -12   5   7       21.43       13.63      8.47 o 
 -11   5   7      186.51      178.53     14.99 o 
 -10   5   7        6.39       13.65      8.46 o 
  -9   5   7      636.73      636.19     24.53 o 
  -8   5   7      600.12      620.20     23.57 o 
  -7   5   7        0.58       -4.46      5.94 o 
  -6   5   7        0.11        0.93      6.09 o 
  -5   5   7      783.79      758.53     29.96 o 
  -4   5   7       10.65        9.85      5.27 o 
  -3   5   7     1919.62     1833.73     33.74 o 
  -2   5   7       66.29       86.57      9.21 o 
  -1   5   7      188.07      194.34     18.03 o 
   0   5   7     1700.22     1738.82     38.91 o 
   1   5   7     1906.31     1927.09     44.02 o 
   2   5   7      613.42      687.25     45.33 o 
   3   5   7      158.65      136.57     18.05 o 
   4   5   7     2564.91     2641.26     60.27 o 
   5   5   7      209.15      207.82     21.01 o 
   6   5   7        0.25      -17.53     25.98 o 
   7   5   7      154.28      126.06     24.36 o 
   8   5   7      452.89      500.80     43.75 o 
   9   5   7      263.85      238.32     35.24 o 
  10   5   7      320.98      232.62     35.97 o 
  11   5   7        4.57      -57.41     35.57 o 
 -15   6   7      355.99      407.05     31.23 o 
 -14   6   7        0.37       13.83     12.40 o 
 -13   6   7      322.35      326.89     26.44 o 
 -12   6   7        6.19       -1.84     10.18 o 
 -11   6   7      241.17      219.88     21.11 o 
 -10   6   7       30.86       20.95     10.67 o 
  -9   6   7      264.81      307.08     22.72 o 
  -8   6   7     1427.06     1418.64     35.41 o 
  -7   6   7      105.50       84.11     17.02 o 
  -6   6   7      359.97      332.73     16.34 o 
  -5   6   7       15.30        7.66      6.75 o 
  -4   6   7      150.35      136.18     12.69 o 
  -3   6   7     1787.48     1695.02     51.09 o 
  -2   6   7      398.00      397.13     17.13 o 
  -1   6   7     1062.95     1086.28     30.02 o 
   0   6   7        7.38        0.93      8.32 o 
   1   6   7       20.76       18.03      9.63 o 
   2   6   7       30.21       39.54     13.65 o 
   3   6   7       12.13       23.52     14.14 o 
   4   6   7      104.33      100.21     17.42 o 
   5   6   7      879.76      905.13     69.47 o 
   6   6   7        3.70        3.40     13.68 o 
   7   6   7       20.05       16.70     17.04 o 
   8   6   7       35.99       -2.11     18.22 o 
   9   6   7       34.73       29.80     27.51 o 
  10   6   7        2.79      -22.96     32.74 o 
 -15   7   7       14.65        9.20     13.80 o 
 -14   7   7      134.63      157.98     20.69 o 
 -13   7   7        3.96        0.67     11.26 o 
 -12   7   7      535.97      518.44     32.99 o 
 -11   7   7      234.65      241.23     22.34 o 
 -10   7   7      517.31      506.15     30.51 o 
  -9   7   7      226.68      218.41     20.26 o 
  -8   7   7      244.64      240.63     20.69 o 
  -7   7   7     3320.95     3281.93     69.11 o 
  -6   7   7      854.97      827.36     30.61 o 
  -5   7   7     1284.58     1203.36     36.46 o 
  -4   7   7      295.78      313.70     25.30 o 
  -3   7   7        6.32       23.51      8.47 o 
  -2   7   7      459.73      523.00     20.38 o 
  -1   7   7     2553.84     2506.90     43.58 o 
   0   7   7       32.91       25.84     11.81 o 
   1   7   7      555.47      607.77     25.10 o 
   2   7   7      553.54      568.88     29.56 o 
   3   7   7       48.60       44.75     15.65 o 
   4   7   7      131.59      156.09     19.81 o 
   5   7   7      300.80      297.77     33.07 o 
   6   7   7     1409.54     1363.96     40.92 o 
   7   7   7        9.18       10.54     18.77 o 
   8   7   7       84.16       65.80     20.92 o 
   9   7   7       62.36       41.04     30.34 o 
  10   7   7      219.04      212.17     75.37 o 
 -14   8   7        0.47       21.50     14.29 o 
 -13   8   7      162.89      117.58     19.18 o 
 -12   8   7       69.12       89.68     21.83 o 
 -11   8   7      141.68      155.46     24.77 o 
 -10   8   7      460.90      456.29     50.05 o 
  -9   8   7       31.58       31.88     12.12 o 
  -8   8   7      297.59      249.31     24.42 o 
  -7   8   7      131.07      168.63     18.10 o 
  -6   8   7     2210.66     2216.62     54.08 o 
  -5   8   7       66.50       75.15     13.60 o 
  -4   8   7     2598.92     2528.36     56.98 o 
  -3   8   7      271.75      318.40     22.17 o 
  -2   8   7        0.07        8.51     11.21 o 
  -1   8   7      679.50      650.97     28.41 o 
   0   8   7        2.22      -12.86      9.44 o 
   1   8   7     1227.72     1310.72     36.36 o 
   2   8   7       17.87       18.62     19.06 o 
   3   8   7       41.03       41.68     13.40 o 
   4   8   7      204.72      171.14     19.03 o 
   5   8   7        0.42      -23.32     12.84 o 
   6   8   7       37.63       48.46     19.76 o 
   7   8   7      432.48      459.60     50.19 o 
   8   8   7       13.40       -1.81     18.79 o 
   9   8   7        0.46      -10.92     17.71 o 
 -13   9   7       17.46       18.15     14.36 o 
 -12   9   7      405.73      424.17     41.46 o 
 -11   9   7      158.02      175.75     24.59 o 
 -10   9   7      149.47      139.12     19.24 o 
  -9   9   7      210.45      259.72     23.72 o 
  -8   9   7      161.00      121.31     17.28 o 
  -7   9   7      394.83      342.05     25.48 o 
  -6   9   7      320.01      306.51     23.57 o 
  -5   9   7      966.59     1013.08     45.44 o 
  -4   9   7        2.18       -5.16      8.79 o 
  -3   9   7       86.94       75.30     11.07 o 
  -2   9   7        1.72        3.44      9.07 o 
  -1   9   7        3.96        7.20      9.71 o 
   0   9   7        0.19       -6.21      9.93 o 
   1   9   7      652.43      693.98     49.91 o 
   2   9   7       83.16       75.81     15.98 o 
   3   9   7      118.36      158.42     20.28 o 
   4   9   7      855.61      945.29     38.57 o 
   5   9   7       39.18       47.27     20.13 o 
   6   9   7       62.36       87.22     23.05 o 
   7   9   7       49.34       -3.53     24.41 o 
   8   9   7      222.44      216.92     28.74 o 
 -12  10   7        0.73       10.52     12.88 o 
 -11  10   7        1.31       21.82     13.32 o 
 -10  10   7       52.17       64.02     23.96 o 
  -9  10   7       18.94        9.28     11.84 o 
  -8  10   7      297.71      289.23     24.67 o 
  -7  10   7        2.64        5.69     10.83 o 
  -6  10   7       94.40       41.80     16.20 o 
  -5  10   7        0.07       -6.57      9.22 o 
  -4  10   7      133.52      174.33     16.81 o 
  -3  10   7      243.19      244.56     17.26 o 
  -2  10   7       23.80       29.96     13.71 o 
  -1  10   7       66.31       55.49     13.51 o 
   0  10   7       19.34       10.52     11.44 o 
   1  10   7       32.41       35.39     14.95 o 
   2  10   7      316.89      343.08     38.53 o 
   3  10   7      762.78      814.56     62.11 o 
   4  10   7      274.83      242.86     29.99 o 
   5  10   7      120.06       91.51     38.86 o 
   6  10   7      198.82      171.65     44.06 o 
   7  10   7       15.90        6.59     23.78 o 
   8  10   7       10.68      -17.88     23.32 o 
 -11  11   7        0.52       11.79     14.46 o 
 -10  11   7       42.65       56.60     16.95 o 
  -9  11   7        1.53        5.25     12.86 o 
  -8  11   7        1.72        8.40     12.05 o 
  -7  11   7       55.30       36.04     21.67 o 
  -6  11   7       16.81       16.72     12.87 o 
  -5  11   7        0.04       -0.90     10.62 o 
  -4  11   7       21.19       22.67     12.11 o 
  -3  11   7       19.63       10.36     11.53 o 
  -2  11   7      349.01      336.00     23.17 o 
  -1  11   7       33.40       26.64     17.30 o 
   0  11   7       26.50       36.90     12.92 o 
   1  11   7      121.33      105.42     22.43 o 
   2  11   7        7.83      -12.60     21.30 o 
   3  11   7        4.76      -24.65     40.79 o 
   4  11   7      357.47      305.36     43.41 o 
   5  11   7       15.50       19.94     26.75 o 
   6  11   7        1.37       -7.64     24.25 o 
 -10  12   7       58.36       75.89     18.49 o 
  -9  12   7       11.40       24.79     19.52 o 
  -8  12   7        2.39        6.05     12.95 o 
  -7  12   7       10.49       -0.68     12.46 o 
  -6  12   7        6.01       12.74     13.46 o 
  -5  12   7       10.31        6.81     12.76 o 
  -4  12   7       83.26       95.30     17.22 o 
  -3  12   7        8.89        6.88     42.95 o 
  -2  12   7       73.86       44.73     20.99 o 
  -1  12   7       25.62       16.88     21.11 o 
   0  12   7       26.15       18.83     18.35 o 
   1  12   7        0.97      -22.78     16.83 o 
   2  12   7      439.52      362.37     41.52 o 
   3  12   7        2.58      -18.59     24.66 o 
   4  12   7        4.27      -19.93     24.87 o 
   5  12   7        4.88       10.51     28.76 o 
  -8  13   7      234.54      282.47     32.63 o 
  -7  13   7       40.58        5.19     28.49 o 
  -6  13   7        3.79       15.95     16.42 o 
  -5  13   7        4.03      -14.08     22.08 o 
  -4  13   7       31.93       44.52     24.83 o 
  -3  13   7       12.93      -11.24     21.80 o 
  -2  13   7        1.16       -1.27     33.61 o 
  -1  13   7        6.89      -29.80     17.59 o 
   0  13   7       10.31        1.02     19.77 o 
   1  13   7       10.53      -28.84     24.27 o 
   2  13   7       19.55      -31.19     25.22 o 
   3  13   7      140.96      107.83     61.91 o 
  -5  14   7       49.68       52.76     27.32 o 
  -4  14   7       14.83        2.92     22.64 o 
  -3  14   7        6.94        2.94     23.04 o 
  -2  14   7        0.06      -11.77     20.49 o 
  -1  14   7        1.17        2.55     28.18 o 
   0  14   7       25.46       26.07     25.97 o 
 -16   0   8       64.84       62.97     18.93 o 
 -15   0   8       24.85       34.68     15.64 o 
 -14   0   8      189.72      177.39     24.13 o 
 -13   0   8      876.24      824.95    100.02 o 
 -12   0   8        1.87       -1.60      7.93 o 
 -11   0   8        2.74        0.99      7.84 o 
 -10   0   8      200.40      153.77     16.10 o 
  -9   0   8     1778.51     1741.23     44.46 o 
  -8   0   8     1655.87     1615.51     41.67 o 
  -7   0   8      336.75      364.74     21.52 o 
  -6   0   8      300.96      336.48     20.22 o 
  -5   0   8       67.90      134.49     16.02 o 
  -4   0   8      400.97      374.99     20.54 o 
  -3   0   8       72.23       59.87      8.44 o 
  -2   0   8      693.94      717.58     24.59 o 
  -1   0   8      121.13      135.66     15.54 o 
   0   0   8       53.90       29.62     11.93 o 
   1   0   8      107.01       53.64     36.58 o 
   2   0   8       54.58       84.35     15.30 o 
   3   0   8      886.46      796.75     67.92 o 
   4   0   8      224.64      235.60     50.88 o 
   5   0   8       31.34        3.31     37.76 o 
   6   0   8       30.52       49.75     45.77 o 
   7   0   8       56.34      107.18     51.61 o 
   8   0   8       23.03       20.77     53.33 o 
   9   0   8      471.58      340.28     73.09 o 
  10   0   8      290.05      236.86     70.77 o 
  11   0   8       25.86        9.99     63.16 o 
 -16   1   8       99.20       64.03     13.90 o 
 -15   1   8      146.26      143.78     16.71 o 
 -14   1   8       26.04       22.92     10.04 o 
 -13   1   8      347.66      392.58     24.57 o 
 -12   1   8      149.11      130.59     13.18 o 
 -11   1   8      913.81      890.64     24.36 o 
 -10   1   8      591.23      595.19     19.61 o 
  -9   1   8      890.07      828.50     28.02 o 
  -8   1   8     1477.46     1371.54     26.73 o 
  -7   1   8      543.29      541.71     16.43 o 
  -6   1   8      155.64      155.61     10.21 o 
  -5   1   8      459.62      415.54     14.89 o 
  -4   1   8       22.30       14.49      4.86 o 
  -3   1   8      402.74      452.00     14.04 o 
  -2   1   8        0.56        1.03      4.29 o 
  -1   1   8      492.92      504.03     16.21 o 
   1   1   8        3.58        4.48     10.91 o 
   2   1   8      299.03      256.94     22.39 o 
   3   1   8      415.91      328.35     28.05 o 
   4   1   8       25.66       10.59     26.50 o 
   5   1   8      543.00      499.42     47.38 o 
   6   1   8       25.53      -19.15     29.08 o 
   7   1   8       78.14      147.74     40.90 o 
   8   1   8       91.05      124.60     82.78 o 
   9   1   8        0.24       31.46     38.98 o 
  10   1   8      719.73      645.59     67.91 o 
  11   1   8      822.53      768.39    113.16 o 
 -16   2   8      212.49      184.64     21.36 o 
 -15   2   8       93.55       75.88     15.99 o 
 -14   2   8      148.07      153.31     18.43 o 
 -13   2   8        0.73       -4.39      7.56 o 
 -12   2   8     1099.60      996.00     30.29 o 
 -11   2   8        6.99       -0.45      7.07 o 
 -10   2   8       41.74       27.91      7.18 o 
  -9   2   8     1542.25     1486.33     30.89 o 
  -8   2   8     3794.48     3647.17     53.60 o 
  -7   2   8      422.76      457.98     18.12 o 
  -6   2   8     1172.31     1104.14     24.24 o 
  -5   2   8      458.26      484.75     15.58 o 
  -4   2   8      368.63      354.81     14.47 o 
  -3   2   8      440.28      458.56     14.84 o 
  -2   2   8       84.39       90.10      8.79 o 
  -1   2   8      219.33      200.92     13.51 o 
   0   2   8      281.64      283.86     17.32 o 
   1   2   8     1066.84     1089.79     59.40 o 
   2   2   8        1.46      -16.45      9.96 o 
   3   2   8       60.51       29.44     13.95 o 
   4   2   8      151.08      154.38     33.29 o 
   5   2   8      171.78      139.44     34.62 o 
   6   2   8        6.16       -1.93     33.54 o 
   7   2   8      116.22       93.44     37.84 o 
   8   2   8      246.03      270.88     48.22 o 
   9   2   8        1.58      -46.61     35.17 o 
  10   2   8       28.50       55.12     43.02 o 
  11   2   8      164.76      216.22     39.10 o 
 -16   3   8       14.82        8.57     12.38 o 
 -15   3   8      157.67      149.88     19.02 o 
 -14   3   8       88.20       89.24     13.53 o 
 -13   3   8      306.54      321.30     20.88 o 
 -12   3   8        1.90        1.24      7.59 o 
 -11   3   8      352.46      346.29     20.60 o 
 -10   3   8      858.91      890.93     26.53 o 
  -9   3   8     2481.11     2349.01     41.48 o 
  -8   3   8      491.08      488.13     18.66 o 
  -7   3   8      270.07      236.01     14.42 o 
  -6   3   8     1448.61     1301.83     31.58 o 
  -5   3   8       16.92       23.52      5.77 o 
  -4   3   8      123.68      131.00     10.74 o 
  -3   3   8      229.71      206.32     12.34 o 
  -2   3   8      961.32      866.08     22.81 o 
  -1   3   8      119.04      110.69     14.87 o 
   0   3   8      470.25      460.35     22.45 o 
   1   3   8     2121.55     2146.27     45.37 o 
   2   3   8      815.49      869.88     33.07 o 
   3   3   8       27.76       12.45     13.71 o 
   4   3   8       25.20       -8.14     23.42 o 
   5   3   8        3.49        4.23     37.47 o 
   6   3   8        3.53       24.08     32.79 o 
   7   3   8        0.70       -4.32     33.82 o 
   8   3   8        1.80      -64.31     32.15 o 
   9   3   8       18.83      -44.39     42.78 o 
  10   3   8        0.98      -63.02     37.64 o 
 -16   4   8       10.33       16.01     12.76 o 
 -15   4   8       66.57       45.79     12.22 o 
 -14   4   8       72.53       65.37     12.56 o 
 -13   4   8      149.32      123.32     14.06 o 
 -12   4   8      348.84      296.50     19.29 o 
 -11   4   8       70.84       62.37     10.59 o 
 -10   4   8      485.34      526.73     23.54 o 
  -9   4   8      575.47      539.96     22.51 o 
  -8   4   8     1745.20     1690.00     35.04 o 
  -7   4   8     1340.77     1269.60     29.46 o 
  -6   4   8        7.77        1.95      6.05 o 
  -5   4   8      336.59      327.19     15.15 o 
  -4   4   8       60.10       43.06      9.60 o 
  -3   4   8      434.72      412.29     17.43 o 
  -2   4   8        0.52       -3.19      4.75 o 
  -1   4   8       47.19       35.31      9.38 o 
   0   4   8      257.56      275.79     18.47 o 
   1   4   8      430.47      437.97     29.83 o 
   2   4   8      389.41      353.27     24.81 o 
   3   4   8      595.94      681.99     32.34 o 
   4   4   8        5.60        2.04     16.01 o 
   5   4   8      920.66     1022.03     37.92 o 
   6   4   8      182.31      233.20     41.75 o 
   7   4   8        0.87       25.22     34.15 o 
   8   4   8        5.17      -33.61     33.16 o 
   9   4   8        0.40       -6.24     39.85 o 
  10   4   8        0.50      -14.24     30.33 o 
 -15   5   8       14.92       15.47     11.83 o 
 -14   5   8       14.32        8.32     10.43 o 
 -13   5   8        3.47        2.17      9.60 o 
 -12   5   8       38.61       26.36      9.86 o 
 -11   5   8       74.73       65.64     13.78 o 
 -10   5   8       98.99       93.03     13.15 o 
  -9   5   8      128.20      100.56     12.93 o 
  -8   5   8      311.42      299.39     19.28 o 
  -7   5   8      737.27      707.06     24.70 o 
  -6   5   8      453.58      460.31     22.47 o 
  -5   5   8       76.30       66.32      9.25 o 
  -4   5   8      112.48      122.92     12.22 o 
  -3   5   8       45.02       50.16      8.23 o 
  -2   5   8      140.61      132.21     11.86 o 
  -1   5   8       16.40       14.81      9.36 o 
   0   5   8      122.36      142.01     14.94 o 
   1   5   8      210.31      222.61     18.50 o 
   2   5   8      204.56      206.74     20.97 o 
   3   5   8        3.24       -6.14     12.38 o 
   4   5   8       35.17       40.83     15.17 o 
   5   5   8      243.83      253.92     23.49 o 
   6   5   8      109.10       77.85     23.32 o 
   7   5   8       48.17       29.03     35.02 o 
   8   5   8      171.10      150.82     64.47 o 
   9   5   8        0.72       -3.77     40.76 o 
  10   5   8       31.35       -0.70     30.00 o 
 -15   6   8       27.74       21.55     13.41 o 
 -14   6   8       23.56       10.55     13.13 o 
 -13   6   8        0.27       -2.71     11.47 o 
 -12   6   8       18.28       25.62     17.37 o 
 -11   6   8       18.13       16.53     14.09 o 
 -10   6   8       43.69       41.26     17.65 o 
  -9   6   8      293.01      318.54     33.20 o 
  -8   6   8      625.36      646.35     31.39 o 
  -7   6   8     1367.15     1252.90     33.38 o 
  -6   6   8       17.14        6.68      6.95 o 
  -5   6   8      258.63      244.16     14.83 o 
  -4   6   8       23.84       15.56      7.47 o 
  -3   6   8      123.38      117.46     11.66 o 
  -2   6   8        1.67       -1.97      7.08 o 
  -1   6   8        1.88        5.86      9.27 o 
   0   6   8      154.59      164.77     16.64 o 
   1   6   8      101.54      109.85     22.07 o 
   2   6   8        0.09       -4.54     12.54 o 
   3   6   8        0.38       -7.94     12.86 o 
   4   6   8      157.31      133.15     22.32 o 
   5   6   8       15.16       -2.56     14.90 o 
   6   6   8        1.34      -26.87     13.43 o 
   7   6   8        1.69      -45.48     23.57 o 
   8   6   8      151.89      102.63     32.24 o 
   9   6   8       79.36       22.76     32.38 o 
 -14   7   8       12.72        1.80     12.80 o 
 -13   7   8      277.30      268.89     28.25 o 
 -12   7   8        5.92       10.37     11.75 o 
 -11   7   8       73.00       94.69     17.50 o 
 -10   7   8        8.44        7.59     10.49 o 
  -9   7   8      127.94      171.49     19.32 o 
  -8   7   8      642.20      573.54     31.80 o 
  -7   7   8     1060.07     1016.54     35.76 o 
  -6   7   8      201.24      155.77     18.52 o 
  -5   7   8      461.89      480.82     27.23 o 
  -4   7   8        2.82      -12.07     17.17 o 
  -3   7   8       20.36       11.96      7.77 o 
  -2   7   8      558.13      520.68     24.97 o 
  -1   7   8      399.07      352.99     21.76 o 
   0   7   8      426.50      440.77     27.47 o 
   1   7   8       15.88        3.78     11.40 o 
   2   7   8        0.02       -4.76     12.89 o 
   3   7   8        0.59        6.90     14.19 o 
   4   7   8       54.98       45.32     16.52 o 
   5   7   8        0.29      -13.70     14.75 o 
   6   7   8       65.52       53.72     16.38 o 
   7   7   8      199.53      195.99     26.56 o 
   8   7   8       85.93       72.48     30.85 o 
   9   7   8       31.39      -18.27     29.52 o 
 -14   8   8       38.63       38.37     16.26 o 
 -13   8   8       32.86       33.24     14.84 o 
 -12   8   8       59.09       93.76     17.79 o 
 -11   8   8       33.85       30.77     14.02 o 
 -10   8   8       22.33       10.50     11.50 o 
  -9   8   8      172.53      149.88     18.63 o 
  -8   8   8       28.70       29.11     11.89 o 
  -7   8   8      289.22      242.82     23.98 o 
  -6   8   8        0.48       -1.34      8.84 o 
  -5   8   8       15.07       27.37     11.09 o 
  -4   8   8      239.57      278.68     21.80 o 
  -3   8   8      244.53      230.17     17.63 o 
  -2   8   8      597.62      570.92     29.87 o 
  -1   8   8       21.18       20.26     11.84 o 
   0   8   8       73.70       65.88     15.32 o 
   1   8   8       20.85       27.41     12.51 o 
   2   8   8        1.01       -1.42     19.26 o 
   3   8   8      551.14      568.99     33.24 o 
   4   8   8       22.16        7.11     13.63 o 
   5   8   8        4.17       -0.79     14.57 o 
   6   8   8       22.79       29.38     19.88 o 
   7   8   8       11.60       -1.32     19.04 o 
   8   8   8       23.98      -47.03     40.33 o 
 -13   9   8       34.83       22.08     15.33 o 
 -12   9   8      172.01      241.23     27.38 o 
 -11   9   8      617.11      676.60     41.87 o 
 -10   9   8      168.18      169.86     20.74 o 
  -9   9   8      515.02      633.06     48.51 o 
  -8   9   8        0.53       -2.37     11.01 o 
  -7   9   8        0.82        4.57      9.96 o 
  -6   9   8        0.15        7.75     10.60 o 
  -5   9   8      123.13      127.51     16.73 o 
  -4   9   8      444.92      458.66     27.90 o 
  -3   9   8      244.90      293.39     24.05 o 
  -2   9   8      583.25      499.63     28.48 o 
  -1   9   8      557.02      569.69     31.81 o 
   0   9   8      963.66      996.57     69.81 o 
   1   9   8      158.37      165.62     20.47 o 
   2   9   8       97.79       85.12     18.21 o 
   3   9   8      197.62      209.70     23.44 o 
   4   9   8      132.91      161.64     21.79 o 
   5   9   8       22.36       -3.31     20.68 o 
   6   9   8       19.04       -2.90     18.70 o 
   7   9   8      120.67       77.76     24.72 o 
 -12  10   8       22.24       23.58     14.60 o 
 -11  10   8       66.07      103.40     19.33 o 
 -10  10   8      144.17      181.36     29.57 o 
  -9  10   8       48.10       49.04     15.87 o 
  -8  10   8      189.94      195.45     21.91 o 
  -7  10   8       43.66       39.48     14.75 o 
  -6  10   8      274.52      323.17     25.84 o 
  -5  10   8        8.26        6.62     11.88 o 
  -4  10   8      141.93      122.49     14.53 o 
  -3  10   8       22.66       44.30     13.06 o 
  -2  10   8      248.42      204.77     19.69 o 
  -1  10   8        1.69       -2.64     10.76 o 
   0  10   8      182.09      234.38     20.52 o 
   1  10   8      258.09      297.52     26.04 o 
   2  10   8      179.82      150.18     20.81 o 
   3  10   8      950.95     1089.01     51.59 o 
   4  10   8       90.69       87.10     59.33 o 
   5  10   8      105.29      141.06     44.65 o 
   6  10   8      131.81       98.54     32.98 o 
 -11  11   8      609.84      574.54     37.76 o 
 -10  11   8      124.90      137.22     21.46 o 
  -9  11   8      177.37      148.84     21.41 o 
  -8  11   8      282.37      287.81     26.62 o 
  -7  11   8      417.66      409.02     36.53 o 
  -6  11   8      436.51      483.41     31.96 o 
  -5  11   8      136.02      140.38     19.30 o 
  -4  11   8       61.08      115.76     17.93 o 
  -3  11   8       45.66       45.83     13.54 o 
  -2  11   8      126.15      117.30     16.90 o 
  -1  11   8      529.85      565.33     30.62 o 
   0  11   8       53.39       47.40     15.15 o 
   1  11   8       12.28       -0.66     30.70 o 
   2  11   8      262.96      242.18     30.21 o 
   3  11   8        1.09      -42.41     36.50 o 
   4  11   8       80.08       30.24     30.40 o 
   5  11   8       37.77       63.31     31.75 o 
  -9  12   8       31.98       39.33     19.30 o 
  -8  12   8      525.63      530.46     35.61 o 
  -7  12   8       55.11       74.23     17.72 o 
  -6  12   8      164.27      186.50     22.59 o 
  -5  12   8      241.07      215.55     23.49 o 
  -4  12   8      467.69      465.75     31.43 o 
  -3  12   8      519.47      455.43     47.27 o 
  -2  12   8       17.28        1.98     20.61 o 
  -1  12   8      358.17      382.57     38.18 o 
   0  12   8       43.49       35.50     21.57 o 
   1  12   8      217.83      186.98     28.74 o 
   2  12   8       94.32       45.04     51.27 o 
   3  12   8       51.16       64.07     49.12 o 
  -7  13   8       84.47       80.74     22.36 o 
  -6  13   8      142.01      106.93     31.48 o 
  -5  13   8       25.98       33.45     24.42 o 
  -4  13   8      483.68      468.83     92.93 o 
  -3  13   8       46.47       25.34     22.77 o 
  -2  13   8        0.05      -27.52     46.71 o 
  -1  13   8       23.55       -5.61     20.07 o 
   0  13   8      204.77      182.73     30.22 o 
   1  13   8       63.50       24.08     33.05 o 
 -16   1   9        2.89       -5.51     10.02 o 
 -15   1   9      142.99      147.64     16.92 o 
 -14   1   9        2.77        7.44      9.47 o 
 -13   1   9        0.02       10.56      8.12 o 
 -12   1   9       60.48       62.46     10.14 o 
 -11   1   9        0.15        4.53      6.21 o 
 -10   1   9     1539.16     1446.27     29.99 o 
  -9   1   9      358.36      433.91     18.25 o 
  -8   1   9       65.82       64.20      8.51 o 
  -7   1   9      695.47      672.91     18.93 o 
  -6   1   9      970.71      993.62     24.73 o 
  -5   1   9       10.16       11.41      5.26 o 
  -4   1   9      540.10      519.01     15.48 o 
  -3   1   9      498.99      524.12     15.11 o 
  -2   1   9       36.51       20.09      5.91 o 
  -1   1   9      270.94      293.64     17.93 o 
   0   1   9       10.76        5.97      6.82 o 
   1   1   9       13.50       12.45     11.29 o 
   2   1   9      245.15      213.58     24.01 o 
   3   1   9      153.19      141.50     30.40 o 
   4   1   9      260.57      254.67     36.78 o 
   5   1   9        0.29       12.60     27.82 o 
   6   1   9       44.34       23.02     33.81 o 
   7   1   9      115.71       82.05     38.97 o 
   8   1   9       22.04       35.26     38.85 o 
   9   1   9      133.65      102.88     46.04 o 
  10   1   9       38.70       28.30     45.83 o 
 -16   2   9       10.52        5.41     10.77 o 
 -15   2   9       20.81       21.07     11.52 o 
 -14   2   9        0.11       -0.14      9.85 o 
 -13   2   9      149.24      124.08     14.40 o 
 -12   2   9       19.66       16.92      8.42 o 
 -11   2   9       12.55        7.80      7.76 o 
 -10   2   9        2.55        5.41      6.39 o 
  -9   2   9        1.75       -1.76      5.48 o 
  -8   2   9     1315.80     1298.96     27.04 o 
  -7   2   9      302.71      325.01     15.47 o 
  -6   2   9       88.79       82.71      8.97 o 
  -5   2   9     1216.05     1211.06     24.71 o 
  -4   2   9      957.22      924.25     19.92 o 
  -3   2   9        3.80        3.36      4.99 o 
  -2   2   9      230.30      239.86     16.63 o 
  -1   2   9        0.02       -4.44      5.25 o 
   0   2   9      467.42      475.91     28.16 o 
   1   2   9       21.62       13.58     11.86 o 
   2   2   9       20.34       16.92     12.96 o 
   3   2   9       71.82       81.79     18.63 o 
   4   2   9        0.36      -19.02     23.13 o 
   5   2   9       19.03       43.78     29.75 o 
   6   2   9       80.65       22.60     33.21 o 
   7   2   9       73.85       69.84     38.84 o 
   8   2   9      234.43      239.89     62.71 o 
   9   2   9       37.26       42.52     56.43 o 
 -16   3   9       25.27       34.44     14.50 o 
 -15   3   9       15.26       -5.35     10.81 o 
 -14   3   9        0.88        6.48      9.56 o 
 -13   3   9      220.19      252.92     19.09 o 
 -12   3   9      146.46      154.89     15.41 o 
 -11   3   9      493.81      511.08     25.31 o 
 -10   3   9       70.91       46.25      9.67 o 
  -9   3   9       80.30       70.83      9.61 o 
  -8   3   9      870.74      824.81     23.05 o 
  -7   3   9      114.79      105.22     11.18 o 
  -6   3   9     1303.73     1292.19     27.93 o 
  -5   3   9      493.17      508.32     17.22 o 
  -4   3   9      291.09      274.82     12.80 o 
  -3   3   9      181.40      165.54     10.00 o 
  -2   3   9      142.60      128.50      9.66 o 
  -1   3   9       13.06       10.02      9.29 o 
   0   3   9      167.79      152.04     15.90 o 
   1   3   9     2285.21     2212.30     54.25 o 
   2   3   9      543.66      509.09     29.28 o 
   3   3   9       67.02       46.94     15.04 o 
   4   3   9       40.08       34.62     17.27 o 
   5   3   9      628.07      601.75     58.67 o 
   6   3   9      101.54       99.31     36.42 o 
   7   3   9      236.60      210.08     46.03 o 
   8   3   9      227.79      210.10     48.47 o 
   9   3   9        8.38      -19.58     40.43 o 
 -15   4   9       93.14       73.09     14.01 o 
 -14   4   9       71.03       62.59     16.69 o 
 -13   4   9       22.43       15.38      9.59 o 
 -12   4   9        0.66        0.21      7.98 o 
 -11   4   9      175.91      167.14     15.24 o 
 -10   4   9       59.83       52.16     13.07 o 
  -9   4   9      135.23      128.05     12.50 o 
  -8   4   9      876.83      788.48     24.39 o 
  -7   4   9      352.85      367.82     29.60 o 
  -6   4   9      380.41      383.87     19.03 o 
  -5   4   9     1201.51     1229.44     29.59 o 
  -4   4   9       90.42       82.70      8.86 o 
  -3   4   9        2.43      -10.41      5.37 o 
  -2   4   9      730.91      749.69     18.80 o 
  -1   4   9       27.82       12.04     10.34 o 
   0   4   9       29.28       16.85     10.79 o 
   1   4   9       44.38       43.64     20.49 o 
   2   4   9       62.65       48.85     14.22 o 
   3   4   9       92.84       92.21     18.12 o 
   4   4   9      160.06      181.86     25.94 o 
   5   4   9        8.87       20.80     33.59 o 
   6   4   9       55.34       74.79     36.71 o 
   7   4   9      418.43      396.35     53.39 o 
   8   4   9       57.48      -33.05     36.43 o 
   9   4   9        7.93      -18.42     42.71 o 
 -15   5   9      904.62      991.36     38.46 o 
 -14   5   9      311.44      327.11     25.07 o 
 -13   5   9      212.80      156.75     20.42 o 
 -12   5   9       89.33       74.85     15.33 o 
 -11   5   9       39.65       35.86     10.66 o 
 -10   5   9       29.70       33.23     10.48 o 
  -9   5   9       36.18       48.59     10.99 o 
  -8   5   9        0.10        1.04      8.23 o 
  -7   5   9        0.04        7.68      7.44 o 
  -6   5   9        2.20        5.63      7.50 o 
  -5   5   9      150.58      156.89     13.14 o 
  -4   5   9      752.16      718.73     21.22 o 
  -3   5   9      160.19      148.57     14.31 o 
  -2   5   9     1725.46     1756.31     41.72 o 
  -1   5   9     2277.34     2318.37     49.65 o 
   0   5   9       10.57       -1.07      9.04 o 
   1   5   9      583.57      643.65     40.03 o 
   2   5   9      139.00      151.75     19.80 o 
   3   5   9      845.11      915.23     37.35 o 
   4   5   9        6.29       -7.24     18.42 o 
   5   5   9      257.55      251.66     30.63 o 
   6   5   9      210.11      159.12     44.33 o 
   7   5   9       35.02       -9.17     47.68 o 
   8   5   9        5.34        5.71     46.90 o 
   9   5   9      267.04      298.48     47.57 o 
 -14   6   9       34.88       60.29     16.53 o 
 -13   6   9      278.09      310.38     29.83 o 
 -12   6   9      240.94      285.26     25.86 o 
 -11   6   9      129.18      108.55     17.25 o 
 -10   6   9      182.07      158.28     19.09 o 
  -9   6   9        1.56       -4.33      8.93 o 
  -8   6   9      209.14      187.49     19.06 o 
  -7   6   9      632.01      618.51     27.59 o 
  -6   6   9     1326.49     1262.59     39.18 o 
  -5   6   9        5.43       18.21      7.88 o 
  -4   6   9      896.37      829.95     22.83 o 
  -3   6   9      484.02      481.19     24.67 o 
  -2   6   9        8.13       23.38     10.65 o 
  -1   6   9      189.75      178.75     16.77 o 
   0   6   9      145.62      167.83     17.75 o 
   1   6   9        0.34        1.75     12.67 o 
   2   6   9      225.06      240.86     23.64 o 
   3   6   9       20.47       16.33     14.83 o 
   4   6   9      183.85      237.34     25.10 o 
   5   6   9       41.38       32.54     18.71 o 
   6   6   9       29.90       25.20     45.37 o 
   7   6   9      224.45      235.04     61.53 o 
   8   6   9       16.63        2.77     57.60 o 
 -14   7   9       28.90       51.19     16.70 o 
 -13   7   9      407.60      437.81     32.49 o 
 -12   7   9      249.33      275.04     25.90 o 
 -11   7   9      314.23      297.64     26.02 o 
 -10   7   9      718.88      714.30     38.28 o 
  -9   7   9        8.31       10.87     10.27 o 
  -8   7   9      115.35      114.21     16.60 o 
  -7   7   9      198.36      227.81     25.87 o 
  -6   7   9     1170.96     1167.03     39.00 o 
  -5   7   9      464.17      468.32     33.67 o 
  -4   7   9      409.96      440.67     24.10 o 
  -3   7   9     1108.96     1092.16     38.26 o 
  -2   7   9      974.97      946.75     31.35 o 
  -1   7   9       81.22       76.39     13.82 o 
   0   7   9        0.90        0.26     12.16 o 
   1   7   9     1787.22     1780.13     51.10 o 
   2   7   9       27.15       24.94     15.97 o 
   3   7   9      186.35      193.22     23.09 o 
   4   7   9       22.09       -4.11     15.45 o 
   5   7   9       18.57       23.47     18.54 o 
   6   7   9      100.97       34.82     31.63 o 
   7   7   9      400.95      448.52     44.62 o 
 -13   8   9       92.29      114.01     20.51 o 
 -12   8   9      102.08      115.57     19.43 o 
 -11   8   9       61.55       57.28     15.15 o 
 -10   8   9       40.58       14.41     12.03 o 
  -9   8   9      661.17      769.29     36.85 o 
  -8   8   9      171.93      191.46     20.68 o 
  -7   8   9      195.37      177.36     19.86 o 
  -6   8   9      273.32      224.12     21.22 o 
  -5   8   9       84.32      115.95     16.81 o 
  -4   8   9     1932.13     1888.40     52.12 o 
  -3   8   9       36.02       23.09     13.44 o 
  -2   8   9     1044.88     1101.56     39.67 o 
  -1   8   9      548.32      615.90     36.44 o 
   0   8   9       70.99       49.22     14.87 o 
   1   8   9      211.70      248.91     27.82 o 
   2   8   9      213.67      224.15     27.18 o 
   3   8   9       63.82       72.85     18.64 o 
   4   8   9      299.48      308.27     28.61 o 
   5   8   9        1.70        2.10     18.60 o 
   6   8   9      140.29       60.63     22.60 o 
   7   8   9       20.70       18.38     28.73 o 
 -12   9   9      217.30      255.70     27.93 o 
 -11   9   9        4.84       10.57     13.69 o 
 -10   9   9      318.55      302.14     27.16 o 
  -9   9   9       40.11       38.38     14.92 o 
  -8   9   9      427.15      402.37     29.11 o 
  -7   9   9      225.37      291.63     30.30 o 
  -6   9   9       43.55       22.66     12.47 o 
  -5   9   9        7.57        8.45     11.68 o 
  -4   9   9      889.95      897.34     36.70 o 
  -3   9   9      103.89       86.04     16.73 o 
  -2   9   9      193.93      184.77     20.95 o 
  -1   9   9      188.85      194.75     33.94 o 
   0   9   9      118.02      121.66     27.69 o 
   1   9   9        3.43       20.85     16.40 o 
   2   9   9        0.04        8.99     30.50 o 
   3   9   9      144.81       90.78     20.89 o 
   4   9   9       60.97       51.15     18.66 o 
   5   9   9       24.95       -1.08     24.61 o 
   6   9   9      263.19      253.08     34.08 o 
 -11  10   9       15.92       49.16     16.79 o 
 -10  10   9        0.01       13.56     13.76 o 
  -9  10   9        2.85      -11.18     12.98 o 
  -8  10   9        3.66        0.71     11.96 o 
  -7  10   9      128.78      137.82     19.65 o 
  -6  10   9      257.43      256.32     23.97 o 
  -5  10   9        0.03        6.97     12.41 o 
  -4  10   9      116.17      133.83     19.54 o 
  -3  10   9       64.17       85.35     15.76 o 
  -2  10   9      107.11      115.92     17.00 o 
  -1  10   9      141.27      159.70     18.78 o 
   0  10   9        1.02        2.73     14.25 o 
   1  10   9        0.00        6.14     14.83 o 
   2  10   9        2.17       -1.57     20.16 o 
   3  10   9       23.16       25.79     22.10 o 
   4  10   9       13.01        6.20     34.57 o 
   5  10   9      128.61      113.07     38.00 o 
 -10  11   9       11.67       14.00     14.43 o 
  -9  11   9       30.68       30.83     15.10 o 
  -8  11   9        8.74       29.95     19.84 o 
  -7  11   9       22.18       -3.40     15.36 o 
  -6  11   9       25.22        6.10     17.02 o 
  -5  11   9      118.83      118.65     25.58 o 
  -4  11   9       48.59       27.58     14.69 o 
  -3  11   9       44.32       22.64     13.71 o 
  -2  11   9       14.44       31.85     13.66 o 
  -1  11   9        5.32        4.43     13.16 o 
   0  11   9      226.36      195.65     32.71 o 
   1  11   9       58.43       93.39     44.05 o 
   2  11   9       15.84       26.41     17.04 o 
   3  11   9       64.03      -14.30     55.77 o 
  -8  12   9       18.55       12.92     16.80 o 
  -7  12   9        0.22       -3.67     17.88 o 
  -6  12   9       19.71       17.14     19.21 o 
  -5  12   9       48.01       43.55     17.44 o 
  -4  12   9        7.56       14.75     15.03 o 
  -3  12   9        3.66       10.40     20.42 o 
  -2  12   9       12.32      -14.20     27.67 o 
  -1  12   9       36.22       66.53     22.88 o 
   0  12   9       53.50       28.97     35.41 o 
   1  12   9       35.27       21.63     20.49 o 
 -15   0  10      241.18      274.69     31.51 o 
 -14   0  10        1.67       -4.27     12.86 o 
 -13   0  10      156.97      125.11     32.28 o 
 -12   0  10      229.14      187.56     19.96 o 
 -11   0  10       83.10       53.84     13.05 o 
 -10   0  10       44.26       43.50     11.94 o 
  -9   0  10       12.50        8.86      9.03 o 
  -8   0  10      577.50      585.07     28.74 o 
  -7   0  10        0.44       -9.23      7.70 o 
  -6   0  10     2942.26     2842.43     61.10 o 
  -5   0  10      239.45      252.93     17.59 o 
  -4   0  10       92.24       64.56     15.00 o 
  -3   0  10      156.60      136.75     15.38 o 
  -2   0  10      493.01      448.46     25.32 o 
  -1   0  10       22.45       25.18     10.82 o 
   0   0  10      136.80      130.38     23.55 o 
   1   0  10        4.42        5.47     15.27 o 
   2   0  10        0.58       -1.03     28.81 o 
   3   0  10      223.01      234.26     51.44 o 
   4   0  10        0.04       46.65     39.80 o 
   5   0  10      347.05      428.00     69.56 o 
   6   0  10       39.01       76.97     50.76 o 
   7   0  10       53.56       69.37     55.87 o 
   8   0  10      148.47       37.28     58.22 o 
 -15   1  10       53.30       52.05     13.17 o 
 -14   1  10      137.48      114.30     15.31 o 
 -13   1  10       33.77       28.74      9.69 o 
 -12   1  10       54.98       29.15      9.33 o 
 -11   1  10      215.31      195.91     13.95 o 
 -10   1  10        7.80       -6.10      5.98 o 
  -9   1  10      722.75      692.96     21.89 o 
  -8   1  10       19.73       24.13      7.28 o 
  -7   1  10      666.69      628.99     19.26 o 
  -6   1  10      534.45      538.41     18.91 o 
  -5   1  10     1245.64     1191.22     24.10 o 
  -4   1  10      426.06      455.63     17.05 o 
  -3   1  10      343.87      330.72     15.68 o 
  -2   1  10      110.48      124.93     10.67 o 
  -1   1  10        0.09        1.36      7.14 o 
   0   1  10        5.44       -7.89      9.63 o 
   1   1  10        0.12       13.31     13.62 o 
   2   1  10      141.80      109.06     38.27 o 
   3   1  10       93.77       95.84     28.99 o 
   4   1  10       47.20       71.75     37.60 o 
   5   1  10        9.90       44.32     32.01 o 
   6   1  10      147.91       56.67     38.67 o 
   7   1  10        2.94      -17.43     42.76 o 
   8   1  10      134.38       60.91     85.15 o 
 -15   2  10      147.94      163.62     18.59 o 
 -14   2  10        1.93        3.17      9.52 o 
 -13   2  10       57.69       71.21     11.56 o 
 -12   2  10       80.22       95.05     12.37 o 
 -11   2  10      744.71      707.03     25.89 o 
 -10   2  10      799.86      764.44     28.59 o 
  -9   2  10      326.88      346.81     20.84 o 
  -8   2  10      158.79      146.27     11.64 o 
  -7   2  10      971.60      925.15     23.18 o 
  -6   2  10     3092.39     2987.69     44.88 o 
  -5   2  10     1992.89     1984.63     32.45 o 
  -4   2  10      475.71      525.08     17.05 o 
  -3   2  10       57.28       66.75      7.93 o 
  -2   2  10      515.63      478.83     18.11 o 
  -1   2  10        2.07        8.90      9.32 o 
   0   2  10      106.56       84.91     13.67 o 
   1   2  10      131.04      125.88     20.87 o 
   2   2  10        1.22      -13.16     19.01 o 
   3   2  10      626.25      662.93     79.32 o 
   4   2  10        8.79       41.46     28.06 o 
   5   2  10      117.06      102.00     35.72 o 
   6   2  10        0.59       -2.36     37.90 o 
   7   2  10       16.27        3.08     35.63 o 
   8   2  10       12.66       52.12     42.81 o 
 -15   3  10      106.06       86.01     16.13 o 
 -14   3  10      134.75      150.36     16.76 o 
 -13   3  10      153.64      154.40     16.60 o 
 -12   3  10       69.85       61.03     12.10 o 
 -11   3  10       21.68       18.77      9.21 o 
 -10   3  10        1.61        6.15      8.20 o 
  -9   3  10      246.86      234.21     14.61 o 
  -8   3  10       18.17       16.61      7.39 o 
  -7   3  10      534.54      522.84     21.61 o 
  -6   3  10     2056.76     2031.39     35.18 o 
  -5   3  10      805.91      777.83     19.67 o 
  -4   3  10      270.40      273.74     13.64 o 
  -3   3  10      589.88      564.47     17.62 o 
  -2   3  10      296.46      311.70     18.54 o 
  -1   3  10      129.40      136.89     15.27 o 
   0   3  10      383.28      409.01     27.41 o 
   1   3  10        7.40       11.15     18.05 o 
   2   3  10       62.95       69.28     18.87 o 
   3   3  10      247.29      214.09     35.19 o 
   4   3  10      329.23      309.21     45.00 o 
   5   3  10      229.27      265.25     44.87 o 
   6   3  10        0.70      -42.53     31.51 o 
   7   3  10       52.36      133.54     43.90 o 
   8   3  10       90.56       66.21     44.63 o 
 -15   4  10       32.24       31.28     15.05 o 
 -14   4  10      132.78      142.21     20.74 o 
 -13   4  10      167.74      177.99     17.59 o 
 -12   4  10        2.72        8.03      9.16 o 
 -11   4  10      191.03      180.66     18.21 o 
 -10   4  10      354.92      316.35     22.20 o 
  -9   4  10      551.78      522.36     23.83 o 
  -8   4  10      506.60      541.59     23.88 o 
  -7   4  10      413.26      414.04     20.08 o 
  -6   4  10     1000.84      997.98     23.69 o 
  -5   4  10      452.40      440.69     19.19 o 
  -4   4  10       22.98       20.68      6.93 o 
  -3   4  10       29.37       28.86      9.18 o 
  -2   4  10        0.14       -5.47      8.91 o 
  -1   4  10       17.06        3.12     10.92 o 
   0   4  10      208.61      166.80     17.05 o 
   1   4  10        2.35        2.33     14.86 o 
   2   4  10       76.63       88.74     17.69 o 
   3   4  10      481.78      513.49     38.14 o 
   4   4  10       74.73       94.77     23.00 o 
   5   4  10      170.38      167.61     39.07 o 
   6   4  10       21.26       -3.53     34.68 o 
   7   4  10       75.87       10.57     51.99 o 
   8   4  10        6.99        5.63     42.70 o 
 -14   5  10       68.69       81.27     17.92 o 
 -13   5  10      122.73      135.60     19.79 o 
 -12   5  10        0.19        3.12     11.53 o 
 -11   5  10       26.33       21.63     11.92 o 
 -10   5  10      189.87      176.89     25.48 o 
  -9   5  10        5.56       15.23      9.60 o 
  -8   5  10      177.85      166.80     15.02 o 
  -7   5  10      208.60      158.37     16.70 o 
  -6   5  10      131.17      138.26     13.71 o 
  -5   5  10       35.55       24.00      8.86 o 
  -4   5  10       45.85       44.41      8.03 o 
  -3   5  10       24.76       34.08     13.39 o 
  -2   5  10       24.30       26.10     10.69 o 
  -1   5  10        2.34        9.65     10.22 o 
   0   5  10      475.59      485.63     26.78 o 
   1   5  10       94.22      102.12     18.38 o 
   2   5  10        1.28        6.25     15.50 o 
   3   5  10       75.57       31.18     18.32 o 
   4   5  10       68.72       92.01     24.06 o 
   5   5  10       82.89       50.17     22.03 o 
   6   5  10        2.08      -40.77     32.90 o 
   7   5  10       59.67       55.38     65.59 o 
 -14   6  10        2.16        6.65     14.30 o 
 -13   6  10       20.36       18.78     13.52 o 
 -12   6  10        2.67       -3.44     11.38 o 
 -11   6  10       36.78       19.17     12.59 o 
 -10   6  10       32.73       21.40     11.93 o 
  -9   6  10        5.29        6.19     10.99 o 
  -8   6  10       43.37       52.75     14.00 o 
  -7   6  10      150.76      154.09     18.65 o 
  -6   6  10      264.42      271.98     20.78 o 
  -5   6  10      223.06      218.56     15.42 o 
  -4   6  10      578.52      597.46     26.02 o 
  -3   6  10        6.76       22.85     10.85 o 
  -2   6  10       76.94       67.01     13.11 o 
  -1   6  10       11.20       17.68     11.60 o 
   0   6  10       50.74       40.38     13.41 o 
   1   6  10        7.17       15.70     14.52 o 
   2   6  10        3.37        9.14     15.03 o 
   3   6  10       57.54       42.81     17.68 o 
   4   6  10        5.09        9.31     19.11 o 
   5   6  10        0.05       -7.04     18.87 o 
   6   6  10       11.50       29.67     39.30 o 
   7   6  10        0.66      -62.57     38.79 o 
 -13   7  10       94.49       70.26     17.48 o 
 -12   7  10        0.15       19.38     13.40 o 
 -11   7  10      104.71       88.70     17.74 o 
 -10   7  10       25.13       26.18     13.31 o 
  -9   7  10        9.37       18.98     12.59 o 
  -8   7  10       30.75        8.56     19.69 o 
  -7   7  10       26.49       21.92     11.89 o 
  -6   7  10        0.13       10.99     10.79 o 
  -5   7  10      853.43      862.88     46.39 o 
  -4   7  10      385.11      417.90     32.60 o 
  -3   7  10       89.09      110.16     17.51 o 
  -2   7  10      114.57      111.52     17.49 o 
  -1   7  10      160.71      171.00     19.25 o 
   0   7  10       84.10       59.50     16.30 o 
   1   7  10       91.90       71.73     37.34 o 
   2   7  10       83.80       73.38     18.62 o 
   3   7  10      158.27      144.16     22.71 o 
   4   7  10       18.98        8.16     17.85 o 
   5   7  10       12.04       18.05     21.36 o 
   6   7  10       34.64       22.40     39.71 o 
 -12   8  10       15.00       19.18     14.55 o 
 -11   8  10       85.16       62.49     23.83 o 
 -10   8  10      229.81      277.53     25.92 o 
  -9   8  10       11.59       -5.23     12.02 o 
  -8   8  10       73.72       77.35     26.47 o 
  -7   8  10        9.79        5.37     11.45 o 
  -6   8  10      267.40      294.57     25.20 o 
  -5   8  10        1.00        1.16     11.83 o 
  -4   8  10       52.67       26.25     18.69 o 
  -3   8  10      154.38      162.24     20.31 o 
  -2   8  10      117.85      138.42     19.36 o 
  -1   8  10       26.66       43.18     15.15 o 
   0   8  10       24.19       10.86     14.23 o 
   1   8  10      115.36      118.61     24.06 o 
   2   8  10        1.56        1.12     23.14 o 
   3   8  10      154.03      179.38     27.49 o 
   4   8  10       21.64       13.57     25.22 o 
   5   8  10       46.05       67.10     25.98 o 
 -11   9  10       73.77       76.02     18.03 o 
 -10   9  10      109.97      132.74     20.17 o 
  -9   9  10      211.35      182.03     22.81 o 
  -8   9  10       18.40       11.08     12.77 o 
  -7   9  10      185.85      206.10     22.73 o 
  -6   9  10       95.11       82.31     20.41 o 
  -5   9  10        8.46       10.00     13.17 o 
  -4   9  10       18.04       24.64     14.31 o 
  -3   9  10        9.92       25.76     14.09 o 
  -2   9  10       64.81       54.20     16.63 o 
  -1   9  10       85.92       77.10     17.88 o 
   0   9  10      580.17      537.14     34.12 o 
   1   9  10      111.20      107.96     35.81 o 
   2   9  10      282.45      285.16     31.58 o 
   3   9  10       78.28       62.88     19.40 o 
   4   9  10       11.08       -1.51     17.84 o 
 -10  10  10       32.32       36.01     15.86 o 
  -9  10  10       12.97        5.90     17.22 o 
  -8  10  10      613.42      680.03     39.47 o 
  -7  10  10        0.89       -7.42     15.73 o 
  -6  10  10      155.09      162.43     26.43 o 
  -5  10  10      267.90      260.80     25.79 o 
  -4  10  10      316.72      357.78     29.48 o 
  -3  10  10        8.31        2.17     15.09 o 
  -2  10  10        0.23       -0.93     13.49 o 
  -1  10  10       20.87       53.14     17.11 o 
   0  10  10      247.04      188.50     30.80 o 
   1  10  10        6.85       39.98     17.60 o 
   2  10  10      111.82      112.58     26.45 o 
   3  10  10      334.84      381.58     40.70 o 
  -8  11  10        2.58       -0.53     14.14 o 
  -7  11  10      350.47      330.60     40.41 o 
  -6  11  10      108.74      125.42     21.60 o 
  -5  11  10      223.65      224.19     25.36 o 
  -4  11  10       26.10       40.11     20.38 o 
  -3  11  10      353.94      401.84     31.00 o 
  -2  11  10        0.90       17.02     14.54 o 
  -1  11  10        4.94       -3.25     13.60 o 
   0  11  10       26.04       39.71     22.43 o 
   1  11  10       13.94       32.32     18.86 o 
 -15   1  11      168.17      227.76     21.48 o 
 -14   1  11      163.63      136.76     22.70 o 
 -13   1  11       66.73       43.51     12.42 o 
 -12   1  11       47.68       58.29     11.16 o 
 -11   1  11        1.17        6.70      7.45 o 
 -10   1  11       21.20       20.66      7.90 o 
  -9   1  11       96.88       89.09     10.71 o 
  -8   1  11      576.63      609.28     24.31 o 
  -7   1  11      659.05      635.94     20.73 o 
  -6   1  11        0.87        2.52      6.24 o 
  -5   1  11      998.73     1018.28     23.29 o 
  -4   1  11       27.74       40.07      8.49 o 
  -3   1  11     1319.47     1301.51     28.08 o 
  -2   1  11      692.18      668.28     23.87 o 
  -1   1  11      115.97      117.96     16.26 o 
   0   1  11       47.73       69.78     17.65 o 
   1   1  11       52.47       65.76     27.41 o 
   2   1  11        1.87       27.74     23.31 o 
   3   1  11        8.49       -5.35     24.47 o 
   4   1  11       96.20       96.99     33.33 o 
   5   1  11        0.03        5.20     30.17 o 
   6   1  11       34.05       25.12     36.40 o 
   7   1  11        9.97      -10.30     46.71 o 
 -14   2  11       22.26       15.33     11.52 o 
 -13   2  11      184.92      227.71     18.38 o 
 -12   2  11        8.50       -3.27      8.39 o 
 -11   2  11      140.09      110.67     16.49 o 
 -10   2  11        3.62        4.28      7.15 o 
  -9   2  11      166.96      146.99     18.14 o 
  -8   2  11       69.77       43.99      9.21 o 
  -7   2  11      206.79      192.81     13.36 o 
  -6   2  11      174.04      188.71     12.60 o 
  -5   2  11      283.94      302.82     15.15 o 
  -4   2  11      280.21      288.97     14.53 o 
  -3   2  11      940.07      982.38     33.32 o 
  -2   2  11      122.63      120.53     12.43 o 
  -1   2  11      164.50      167.69     16.96 o 
   0   2  11      153.62      127.11     21.18 o 
   1   2  11        3.29       26.64     15.02 o 
   2   2  11      104.37       65.02     19.23 o 
   3   2  11        0.66        6.07     24.71 o 
   4   2  11        2.21       33.81     30.30 o 
   5   2  11       20.94       -0.23     31.70 o 
   6   2  11       84.78      135.15     41.91 o 
   7   2  11       97.02       66.77     43.65 o 
 -14   3  11       79.55       89.78     13.91 o 
 -13   3  11        0.05       -2.83      8.59 o 
 -12   3  11      246.47      291.64     20.03 o 
 -11   3  11      522.76      536.07     25.33 o 
 -10   3  11        0.01        7.78      8.64 o 
  -9   3  11      690.53      720.09     24.58 o 
  -8   3  11      132.65      118.58     12.41 o 
  -7   3  11        1.71        0.74      6.59 o 
  -6   3  11      228.55      229.57     13.57 o 
  -5   3  11       62.22       59.24      8.52 o 
  -4   3  11     1159.27     1178.08     24.95 o 
  -3   3  11        1.02        9.35      8.37 o 
  -2   3  11       17.60       19.52     10.63 o 
  -1   3  11       17.37       19.71     11.53 o 
   0   3  11       84.65       89.27     21.40 o 
   1   3  11       64.99       41.10     25.63 o 
   2   3  11      207.18      220.24     26.80 o 
   3   3  11      236.66      235.45     28.73 o 
   4   3  11      291.64      226.11     40.58 o 
   5   3  11       29.52       27.18     34.06 o 
   6   3  11       10.00       20.69     37.33 o 
 -14   4  11      283.99      283.41     25.37 o 
 -13   4  11        2.31        1.66     11.41 o 
 -12   4  11      315.82      327.18     24.76 o 
 -11   4  11       22.94       24.80     11.77 o 
 -10   4  11      136.76      157.76     15.66 o 
  -9   4  11      511.31      536.02     29.82 o 
  -8   4  11      142.15      156.83     16.99 o 
  -7   4  11      135.77      122.80     11.61 o 
  -6   4  11      239.09      197.61     15.07 o 
  -5   4  11      631.79      603.90     19.84 o 
  -4   4  11       68.00       57.74     11.33 o 
  -3   4  11      345.75      347.10     20.79 o 
  -2   4  11       57.76       44.20     12.23 o 
  -1   4  11       94.96      121.32     22.71 o 
   0   4  11       74.84       75.59     15.40 o 
   1   4  11      165.81      186.81     24.98 o 
   2   4  11       14.58       16.80     16.57 o 
   3   4  11        5.02       -5.98     17.85 o 
   4   4  11      297.50      295.88     45.84 o 
   5   4  11        6.21       20.75     34.95 o 
   6   4  11       26.26       -6.32     38.65 o 
 -13   5  11     1084.02     1215.56     47.52 o 
 -12   5  11        8.67       11.73     12.68 o 
 -11   5  11      114.41       88.77     17.53 o 
 -10   5  11      165.08      140.84     19.59 o 
  -9   5  11      111.89      121.98     14.47 o 
  -8   5  11        8.11       11.93      9.08 o 
  -7   5  11      501.66      558.08     22.89 o 
  -6   5  11       91.63       91.93     10.72 o 
  -5   5  11      167.14      172.31     15.73 o 
  -4   5  11      154.30      128.15     14.04 o 
  -3   5  11       34.56       40.61     12.43 o 
  -2   5  11      111.23      122.21     16.35 o 
  -1   5  11       15.56        7.14     11.34 o 
   0   5  11      671.01      686.00     32.50 o 
   1   5  11      228.67      209.06     23.01 o 
   2   5  11       37.68       49.62     19.80 o 
   3   5  11        2.52       43.85     21.02 o 
   4   5  11      103.58       85.87     24.67 o 
   5   5  11      133.48      143.22     41.49 o 
   6   5  11      103.39       71.90     42.70 o 
 -13   6  11       22.24       23.31     15.00 o 
 -12   6  11      407.93      472.98     34.19 o 
 -11   6  11      154.19      189.65     22.98 o 
 -10   6  11      728.40      783.73     40.50 o 
  -9   6  11       55.58       51.95     15.17 o 
  -8   6  11      108.71      119.15     18.08 o 
  -7   6  11       64.99       70.49     15.51 o 
  -6   6  11      276.72      278.73     21.56 o 
  -5   6  11       77.93       86.55     13.09 o 
  -4   6  11       77.73      103.60     15.20 o 
  -3   6  11       11.57       24.42     11.76 o 
  -2   6  11       68.36       56.82     18.27 o 
  -1   6  11       17.90       24.66     13.24 o 
   0   6  11       29.12       32.16     14.98 o 
   1   6  11      131.67      145.75     35.05 o 
   2   6  11      197.74      240.26     33.09 o 
   3   6  11       36.76       48.53     22.17 o 
   4   6  11      229.66      291.99     38.40 o 
   5   6  11       36.29       46.97     34.71 o 
 -12   7  11      117.55      147.71     22.06 o 
 -11   7  11      285.75      261.28     33.39 o 
 -10   7  11       15.53        8.08     13.55 o 
  -9   7  11      826.69      872.60     39.31 o 
  -8   7  11        0.70       19.76     13.08 o 
  -7   7  11     1117.82     1112.18     41.57 o 
  -6   7  11      104.13      112.11     19.67 o 
  -5   7  11      322.92      328.25     27.01 o 
  -4   7  11      870.72      794.86     36.67 o 
  -3   7  11        0.22       -2.37     12.71 o 
  -2   7  11      555.35      523.89     33.39 o 
  -1   7  11      647.09      541.00     34.17 o 
   0   7  11       99.60       76.86     18.08 o 
   1   7  11      112.64       85.96     20.26 o 
   2   7  11       84.49       79.53     37.25 o 
   3   7  11      105.23       93.79     24.98 o 
   4   7  11      249.77      342.16     55.67 o 
 -11   8  11       34.97       30.69     15.90 o 
 -10   8  11      192.62      216.24     24.76 o 
  -9   8  11       19.60       16.83     14.00 o 
  -8   8  11       77.29       66.56     16.28 o 
  -7   8  11      410.28      427.43     38.24 o 
  -6   8  11        0.21       -4.14     12.03 o 
  -5   8  11        9.33       17.75     13.59 o 
  -4   8  11      459.97      478.22     32.48 o 
  -3   8  11       13.08       32.50     14.76 o 
  -2   8  11      252.78      253.48     25.78 o 
  -1   8  11      802.19      965.95     41.75 o 
   0   8  11      192.60      210.24     29.00 o 
   1   8  11      728.15      903.72     74.08 o 
   2   8  11        5.08       23.41     19.73 o 
   3   8  11       90.00       83.49     24.74 o 
 -10   9  11       74.58      105.04     20.29 o 
  -9   9  11      240.81      283.09     32.95 o 
  -8   9  11       88.72      112.47     20.05 o 
  -7   9  11      249.43      195.90     28.25 o 
  -6   9  11      256.04      285.94     26.70 o 
  -5   9  11       16.77       39.85     20.28 o 
  -4   9  11        6.68       24.60     14.81 o 
  -3   9  11        5.16       20.90     15.35 o 
  -2   9  11      228.59      245.14     44.93 o 
  -1   9  11       19.69        6.02     28.38 o 
   0   9  11      128.88      112.53     24.50 o 
   1   9  11       35.97       41.98     26.97 o 
   2   9  11      107.58      138.33     48.28 o 
  -8  10  11       15.63       38.97     18.99 o 
  -7  10  11       56.52       52.98     17.68 o 
  -6  10  11      119.97      116.97     21.00 o 
  -5  10  11      160.56      151.76     27.23 o 
  -4  10  11       36.87       29.35     16.93 o 
  -3  10  11        1.01        7.17     14.83 o 
  -2  10  11       61.16       41.90     16.89 o 
  -1  10  11       22.61       44.37     17.36 o 
   0  10  11        2.00       13.21     22.52 o 
 -14   0  12      589.05      668.05     49.39 o 
 -13   0  12      340.38      371.69     35.41 o 
 -12   0  12       92.28      106.95     25.29 o 
 -11   0  12      156.83      167.02     20.43 o 
 -10   0  12        0.23       12.36     11.31 o 
  -9   0  12        9.39       10.83     11.09 o 
  -8   0  12        0.40       -2.01      9.97 o 
  -7   0  12      135.98      157.81     16.71 o 
  -6   0  12      195.62      227.23     21.53 o 
  -5   0  12      833.23      881.43     34.45 o 
  -4   0  12     1268.10     1217.13     40.37 o 
  -3   0  12      536.41      583.38     38.99 o 
  -2   0  12      231.04      231.99     26.16 o 
  -1   0  12      134.10      143.74     26.21 o 
   0   0  12      101.07       85.33     24.64 o 
   1   0  12      130.88      137.43     44.74 o 
   2   0  12        2.97       25.19     35.30 o 
   3   0  12        0.38       41.18     39.57 o 
   4   0  12        6.72       12.68     43.18 o 
   5   0  12       89.62       -1.20     44.59 o 
 -14   1  12      210.76      243.22     21.99 o 
 -13   1  12      489.59      536.15     41.06 o 
 -12   1  12       12.90        3.36      9.24 o 
 -11   1  12       34.30       35.67      9.52 o 
 -10   1  12       88.10       98.14     11.85 o 
  -9   1  12       51.16       39.69      9.53 o 
  -8   1  12       50.95       50.57      9.15 o 
  -7   1  12      246.91      259.36     14.93 o 
  -6   1  12      146.09      144.71     11.88 o 
  -5   1  12       89.92       89.71     11.00 o 
  -4   1  12       92.87       79.11     10.66 o 
  -3   1  12      620.06      695.43     25.11 o 
  -2   1  12     1167.16     1265.93     35.66 o 
  -1   1  12       55.23       38.93     13.79 o 
   0   1  12      298.55      271.48     33.69 o 
   1   1  12        2.52       15.47     15.68 o 
   2   1  12      119.89       84.33     29.32 o 
   3   1  12       36.14       80.57     31.25 o 
   4   1  12        5.49       11.30     29.89 o 
   5   1  12      147.94      191.87     42.55 o 
 -13   2  12      349.48      429.54     31.51 o 
 -12   2  12      103.98       84.47     13.05 o 
 -11   2  12      258.50      275.16     19.33 o 
 -10   2  12        4.20        5.60      7.94 o 
  -9   2  12      734.26      739.88     27.57 o 
  -8   2  12       19.27       22.52      8.26 o 
  -7   2  12      393.82      419.97     18.84 o 
  -6   2  12       34.66       38.75      8.44 o 
  -5   2  12       23.95       28.15      8.17 o 
  -4   2  12     1155.82     1219.66     31.45 o 
  -3   2  12     2509.36     2551.75     47.53 o 
  -2   2  12       47.79       46.53     12.97 o 
  -1   2  12       68.10       53.80     18.92 o 
   0   2  12      742.70      672.92     69.64 o 
   1   2  12        0.71        7.91     15.91 o 
   2   2  12       44.12       30.46     18.70 o 
   3   2  12       83.78       84.76     31.91 o 
   4   2  12       23.15       65.59     34.87 o 
   5   2  12       61.59       39.88     36.61 o 
 -13   3  12      157.32      153.36     22.64 o 
 -12   3  12       22.03       17.57      9.95 o 
 -11   3  12       35.30       28.06     10.85 o 
 -10   3  12       15.34       17.74     10.29 o 
  -9   3  12      137.25      120.66     12.34 o 
  -8   3  12      101.76       88.76     11.08 o 
  -7   3  12       71.11       90.56     10.22 o 
  -6   3  12      331.67      381.23     17.78 o 
  -5   3  12      213.82      235.64     16.93 o 
  -4   3  12      652.38      642.93     28.02 o 
  -3   3  12      205.98      213.49     17.72 o 
  -2   3  12        1.76        0.68     10.80 o 
  -1   3  12      146.25      157.06     20.18 o 
   0   3  12        0.18       16.98     14.79 o 
   1   3  12       61.40       54.42     18.40 o 
   2   3  12        7.56      -14.67     15.55 o 
   3   3  12       96.65      137.03     36.50 o 
   4   3  12        1.92       -5.54     30.65 o 
   5   3  12        1.19        3.54     36.98 o 
 -13   4  12       88.39      116.07     18.45 o 
 -12   4  12      357.61      394.96     25.11 o 
 -11   4  12      231.25      249.09     20.20 o 
 -10   4  12        2.44        4.60      9.58 o 
  -9   4  12      180.74      185.96     15.88 o 
  -8   4  12       35.98       40.57      9.31 o 
  -7   4  12      149.23      149.88     12.99 o 
  -6   4  12        0.34       -0.42      7.72 o 
  -5   4  12      319.75      356.80     21.89 o 
  -4   4  12       31.37       25.34     10.91 o 
  -3   4  12       48.57       41.06     12.28 o 
  -2   4  12       29.89       33.51     12.85 o 
  -1   4  12        5.56       15.75     12.70 o 
   0   4  12       71.94       28.52     17.28 o 
   1   4  12        0.09       19.44     17.24 o 
   2   4  12       16.83       -9.27     17.75 o 
   3   4  12        0.14        9.88     19.88 o 
   4   4  12        0.67       32.49     34.34 o 
 -12   5  12       63.79       73.64     15.68 o 
 -11   5  12        4.61       11.45     11.73 o 
 -10   5  12        0.14        1.64     10.50 o 
  -9   5  12       12.07       22.21     11.35 o 
  -8   5  12       10.06       12.11      9.15 o 
  -7   5  12       24.52       24.55      9.03 o 
  -6   5  12       96.03       84.52     13.65 o 
  -5   5  12       42.36       36.71     11.41 o 
  -4   5  12       94.73       94.21     15.27 o 
  -3   5  12       77.52       73.68     14.84 o 
  -2   5  12       53.62       51.24     14.13 o 
  -1   5  12       45.50       43.80     17.67 o 
   0   5  12        0.00       -3.69     13.80 o 
   1   5  12       19.07       22.99     19.13 o 
   2   5  12       32.20       73.26     22.24 o 
   3   5  12       34.31       34.90     22.63 o 
   4   5  12        0.47        7.37     23.55 o 
 -11   6  12       41.92       28.34     14.56 o 
 -10   6  12       13.82       17.53     13.24 o 
  -9   6  12        1.54        3.28     12.88 o 
  -8   6  12       17.86        3.49     10.97 o 
  -7   6  12      259.90      293.39     26.22 o 
  -6   6  12      130.59      124.82     19.52 o 
  -5   6  12       61.44       79.07     17.28 o 
  -4   6  12      320.35      343.26     24.56 o 
  -3   6  12       24.46       36.40     13.55 o 
  -2   6  12      418.86      406.57     27.19 o 
  -1   6  12       15.93       28.06     13.70 o 
   0   6  12       40.25       52.77     18.55 o 
   1   6  12       12.29       34.26     19.25 o 
   2   6  12        2.71        3.42     20.30 o 
   3   6  12        0.54       -3.29     21.29 o 
 -10   7  12       40.85       39.85     16.26 o 
  -9   7  12        5.65       24.35     14.86 o 
  -8   7  12       32.40       42.32     18.43 o 
  -7   7  12        7.54        6.50     13.26 o 
  -6   7  12        0.35       21.15     13.90 o 
  -5   7  12       44.65       58.46     16.52 o 
  -4   7  12      101.87      130.53     20.73 o 
  -3   7  12      189.46      169.22     22.00 o 
  -2   7  12      268.42      263.83     26.61 o 
  -1   7  12        9.22        2.13     15.22 o 
   0   7  12      218.22      258.56     31.04 o 
   1   7  12       35.31       22.56     38.05 o 
   2   7  12        2.66        7.32     20.74 o 
  -9   8  12      343.94      392.52     31.93 o 
  -8   8  12      288.17      275.47     31.99 o 
  -7   8  12        1.47       -1.47     13.84 o 
  -6   8  12       47.58       61.96     17.33 o 
  -5   8  12       13.83       19.86     14.73 o 
  -4   8  12      121.14       75.07     18.15 o 
  -3   8  12       56.47       81.23     18.98 o 
  -2   8  12        6.39       -7.87     14.62 o 
  -1   8  12       64.00       83.41     20.49 o 
   0   8  12       21.33        8.60     39.49 o 
   1   8  12       11.53      -24.62     33.63 o 
  -7   9  12       12.79       13.80     15.43 o 
  -6   9  12       52.47       38.85     17.69 o 
  -5   9  12        5.41       19.89     15.88 o 
  -4   9  12      101.60      114.89     22.12 o 
  -3   9  12        0.01       15.30     16.29 o 
  -2   9  12       10.63       19.00     16.60 o 
  -1   9  12      109.71      124.55     37.71 o 
 -12   1  13      446.47      532.62     27.23 o 
 -11   1  13       30.54       23.95      9.68 o 
 -10   1  13        1.76        8.07      8.65 o 
  -9   1  13        6.01       13.70      8.65 o 
  -8   1  13        9.54       15.24      8.08 o 
  -7   1  13        1.81        7.32      7.73 o 
  -6   1  13        1.71        5.52      8.31 o 
  -5   1  13      630.99      611.68     26.06 o 
  -4   1  13       58.82       85.07     13.85 o 
  -3   1  13      783.77      738.22     30.79 o 
  -2   1  13       37.10       43.09     13.52 o 
  -1   1  13     1098.58     1002.84     47.72 o 
   0   1  13      116.59      138.35     23.77 o 
   1   1  13       11.89       53.59     26.60 o 
   2   1  13       23.38       77.71     29.55 o 
   3   1  13       35.65       60.67     32.55 o 
 -12   2  13       11.73       28.27     11.25 o 
 -11   2  13       50.57       51.31     12.78 o 
 -10   2  13        0.19       17.14      9.65 o 
  -9   2  13       10.52       13.78      8.99 o 
  -8   2  13        0.78       -0.10      7.83 o 
  -7   2  13      267.74      267.71     16.22 o 
  -6   2  13      246.37      258.52     16.92 o 
  -5   2  13       42.58       68.34     12.08 o 
  -4   2  13       99.63      102.12     13.26 o 
  -3   2  13      198.18      202.90     20.67 o 
  -2   2  13       98.74       94.49     29.86 o 
  -1   2  13       93.18       88.98     20.73 o 
   0   2  13      201.81      220.50     40.67 o 
   1   2  13      215.32      272.17     31.62 o 
   2   2  13       10.36       16.09     27.10 o 
   3   2  13       46.71       53.28     33.90 o 
 -12   3  13      173.90      218.14     25.56 o 
 -11   3  13       30.14       47.43     12.83 o 
 -10   3  13      211.79      184.44     16.75 o 
  -9   3  13      260.77      294.82     18.38 o 
  -8   3  13        6.23       11.39      8.28 o 
  -7   3  13      109.03       98.02     11.36 o 
  -6   3  13      156.78      156.62     15.09 o 
  -5   3  13       38.02       44.20     12.64 o 
  -4   3  13        2.17        5.20     10.27 o 
  -3   3  13       90.89       93.25     16.21 o 
  -2   3  13      407.79      440.26     31.43 o 
  -1   3  13       27.97       38.63     17.94 o 
   0   3  13       77.20       79.75     30.22 o 
   1   3  13        2.45       17.73     17.84 o 
   2   3  13       12.79       20.07     19.84 o 
 -11   4  13      105.75      132.35     15.29 o 
 -10   4  13      181.37      210.70     17.77 o 
  -9   4  13      109.97      130.98     14.79 o 
  -8   4  13      182.01      157.76     14.46 o 
  -7   4  13       20.90       24.80     11.43 o 
  -6   4  13        5.77       20.87     11.31 o 
  -5   4  13       84.96       74.98     13.93 o 
  -4   4  13        7.37       20.84     12.58 o 
  -3   4  13      124.14      105.54     16.54 o 
  -2   4  13      226.06      246.25     25.31 o 
  -1   4  13        1.72       22.91     19.81 o 
   0   4  13       50.32       39.76     18.89 o 
   1   4  13       21.22       47.06     19.97 o 
   2   4  13       47.67       55.49     22.81 o 
 -10   5  13      296.69      294.99     25.76 o 
  -9   5  13        3.24       -1.65     10.79 o 
  -8   5  13      313.96      293.40     27.43 o 
  -7   5  13      192.58      223.33     19.33 o 
  -6   5  13        4.68       26.16     11.57 o 
  -5   5  13        1.43       12.61     11.18 o 
  -4   5  13      352.05      371.29     34.27 o 
  -3   5  13        5.74       11.73     12.82 o 
  -2   5  13        0.22       24.00     14.62 o 
  -1   5  13       22.59       19.78     25.09 o 
   0   5  13       58.61       41.20     20.34 o 
   1   5  13       80.32       93.06     25.03 o 
  -9   6  13        9.44       14.29     12.39 o 
  -8   6  13      218.15      223.43     25.42 o 
  -7   6  13      194.12      213.60     24.83 o 
  -6   6  13      107.61      101.21     19.37 o 
  -5   6  13       48.14       54.31     16.60 o 
  -4   6  13       75.17       93.87     21.14 o 
  -3   6  13       38.66       52.00     18.10 o 
  -2   6  13       49.80       60.11     17.70 o 
  -1   6  13       97.32      132.76     20.51 o 
   0   6  13        0.04       24.13     20.09 o 
  -8   7  13       66.19       76.06     19.15 o 
  -7   7  13      373.07      404.51     32.91 o 
  -6   7  13      228.45      275.14     27.87 o 
  -5   7  13      591.61      592.65     46.63 o 
  -4   7  13       10.76       27.25     16.51 o 
  -3   7  13        0.75        7.42     15.30 o 
  -2   7  13       10.35        4.58     16.31 o 
  -1   7  13      107.94      103.31     25.33 o 
 -10   0  14      522.68      568.33     32.81 o 
  -9   0  14       14.70       29.27     14.63 o 
  -8   0  14      296.46      313.46     27.96 o 
  -7   0  14       26.61       33.45     14.60 o 
  -6   0  14       64.32       52.12     28.14 o 
  -5   0  14      253.07      220.66     27.52 o 
  -4   0  14       50.02       59.27     20.02 o 
  -3   0  14      376.16      427.95     37.32 o 
  -2   0  14       13.24       29.05     20.91 o 
  -1   0  14      367.40      347.27     59.25 o 
   0   0  14       38.33       80.36     40.84 o 
 -10   1  14        0.32        6.60      8.97 o 
  -9   1  14        6.37       20.31      9.44 o 
  -8   1  14       16.50       36.86     10.66 o 
  -7   1  14       11.15       21.52      9.77 o 
  -6   1  14       10.79       33.36     11.11 o 
  -5   1  14        2.88       -0.70     10.86 o 
  -4   1  14       53.53       74.74     14.85 o 
  -3   1  14       10.20       18.21     13.11 o 
  -2   1  14        0.24       19.59     17.36 o 
  -1   1  14      160.62      186.69     27.07 o 
   0   1  14     1128.48     1147.34     67.11 o 
 -10   2  14      312.16      358.91     29.81 o 
  -9   2  14       17.20       14.01      9.27 o 
  -8   2  14      164.09      170.99     14.26 o 
  -7   2  14      246.49      246.12     18.88 o 
  -6   2  14      140.98      146.76     17.24 o 
  -5   2  14      148.39      151.39     15.73 o 
  -4   2  14        4.18       12.21     13.16 o 
  -3   2  14       89.57      109.17     20.08 o 
  -2   2  14      334.52      323.85     33.00 o 
  -1   2  14      595.34      625.00     44.36 o 
   0   2  14      149.97      193.60     44.04 o 
  -9   3  14      183.54      190.89     15.28 o 
  -8   3  14        2.95        0.66     10.10 o 
  -7   3  14       31.79       35.90     11.82 o 
  -6   3  14        2.44       22.15     12.05 o 
  -5   3  14        5.36       26.05     11.90 o 
  -4   3  14      150.11      162.90     22.22 o 
  -3   3  14       29.63       61.52     18.92 o 
  -2   3  14      301.75      323.03     29.38 o 
  -1   3  14       14.66       49.38     20.50 o 
  -8   4  14       82.11      108.95     16.40 o 
  -7   4  14        5.62       21.71     12.18 o 
  -6   4  14      115.42      152.12     17.71 o 
  -5   4  14       94.95      125.65     16.58 o 
  -4   4  14        3.99       -1.44     12.22 o 
  -3   4  14      164.58      150.28     22.17 o 
  -2   4  14        3.78       28.85     28.15 o 
  -7   5  14        9.25       32.06     16.12 o 
  -6   5  14       59.14       91.84     19.00 o 
  -5   5  14       44.95       70.00     19.50 o 
  -4   5  14        4.09       18.91     13.83 o 
  -3   5  14      112.21      127.16     24.93 o 
                                                 
